# Supplementary material for: The Genetic Basis of Tomato Aroma
Source: Genes (Basel). 2021 Feb 4;12(2):226. doi: 10.3390/genes12020226 (PMC7915847; doi:10.3390/genes12020226)
Supplement: Supplementary file 1 [file genes-12-00226-s001.zip]

Archive with 14 entries (14 files):
- Supp.Figures/S1.1.pdf
- Supp.Figures/S1.2.pdf
- Supp.Figures/S2.1.pdf
- Supp.Figures/S2.2.pdf
- Supp.Figures/S3.1.pdf
- Supp.Figures/S3.2.pdf
- Supp.Figures/S4.1.pdf
- Supp.Figures/S4.2.pdf
- Supp.Tables/~$S1.xlsx
- Supp.Tables/S1.xlsx
- Supp.Tables/S2.xlsx
- Supp.Tables/S3.xlsx
- Supp.Tables/S4.xlsx
- Supp.Tables/S5.xlsx
