# Supplementary material for: The Genetic Basis of Tomato Aroma
Source: Genes (Basel). 2021 Feb 4;12(2):226. doi: 10.3390/genes12020226 (PMC7915847; doi:10.3390/genes12020226)
Supplement: Supplementary file 1 [file genes-12-00226-s001.zip › Supp.Tables/S1.xlsx]

## Sheet: Lip_QTL
Chr.	QGR	Original Name	Compound	START (Mb)	QTL max	END (Mb)	Population	Reference
T01	LIP1	1A , 1B	cis-3-Hexenal_1-Penten-3-ol_cis-2-Penten-1-ol_Hexenol_Hexanal_cis-3-Hexen-1-ol_cis-3-Hexenal	0.33		2.79	ILs	Mathieu et al., 2009
		-	Hexanal , 2-Hexenal, (E)-		0.42064		F6	Tikunov et al., 2020
		-	Hexanal		1.08		GWAS	Tieman et al., 2017
		-	1-Penten-3-ol		1.65442		F2	Tikunov et al., 2020
		-	2-Pentenal, (E)- , 2-Penten-1-ol, (Z)-	2.71411		2.74678	F2	Tikunov et al., 2020
		-	2-Hexenal, (E)- , 2,4-Decadienal, (E,E)- , 2,4-Hexadienal, (E,E)-		4.57262		F6	Tikunov et al., 2020
	LIP2	-	(E)-2-heptenal		76.7		GWAS	Zhao et al., 2016
		-	Octanol		77.52		GWAS	Bauchet et al., 2017
		-	2-Pentenal, (E)- , 2,4-Heptadienal, (E,E)-		82.55		F6	Tikunov et al., 2020
		-	E-2-Heptenal , 2-Penten-1-ol, (Z)-		84.12		F2,F6	Tikunov et al., 2020
		-	Hexanal , Pentanal , 2,4-Hexadienal, (E,E)- , 2-Hexenal, (E)- , Z-3-Hexenol		85.35		F2/F6	Tikunov et al., 2020
		1G	trans-2-Pentanal_1-penten-3-one_cis-2-penten-1-ol	85.86		96.84	ILs	Tieman et al., 2006
		-	MGDG, DGDG, DAG, TAG, Phospholipids		89.38		ILs	Garbowics et al., 2018
T02	LIP3	-	2,4-Heptadienal, (E,E)-		52.84		F6	Tikunov et al., 2020
		2K	1-penten-3-one	51.04		54.88	ILs	Tieman et al., 2006
		-	1-octen-3-one		53.4929		GWAS	Bauchet et al., 2017
T03	LIP4	-	Z-3-hexen-1-ol	9		10.78	GWAS	Tieman et al., 2017
	LIP5	-	1-Pentanol		54.65		F6	Tikunov et al., 2020
		-	Z-3-Hexenal		59.45		F2	Tikunov et al., 2020
		-	1-Penten-3-one , 2,4-Heptadienal, (E,E)-		67.46		F6	Tikunov et al., 2020
		-	(E)-2-heptenal		63.84		GWAS	Bauchet et al., 2017
T04	LIP6	x3o4.1	Hex-3-en-1-ol		2.9		RILs	Saliba-Colombani et al., 2001
	LIP7	-	1-Penten-3-ol , 2-Pentenal, (E)- , 1-Penten-3-one	51.43		52.62	F2	Tikunov et al., 2020
		hxa4.1	Hexanal		54.53		RILs	Saliba-Colombani et al., 2001
	LIP8	-	2-Penten-1-ol, (Z)-		65.22		F2	Tikunov et al., 2020
			Octanol		64.89		GWAS	Zhao et al., 2016
		4D	1-Penten-3-one_1-Penten-3-ol_1-Pentanol_Pentanal	63.22		66.27	ILs	Mathieu et al., 2009
		4I	pentanal_trans-2-pentanal_1-penten-3-one_cis-2-penten-1-ol	63.22		66.27	ILs	Tieman et al., 2006
T05	LIP9	5B	cis-3-hexenal	0.75		1.94	ILs	Tieman et al., 2006
		-	1-octen-3-one		2.66		GWAS	Bauchet et al., 2017
		-	2-Hexenal, (E)-		6.71112		F2	Tikunov et al., 2020
		5D, 5E	trans-2-pentenal_1-penten-3-one_1-penten-3-ol_cis-2-penten-1-ol		6.16		ILs	Tieman et al., 2006
T06	LIP10	-	1-Pentanol		0.126178		F2	Tikunov et al., 2020
		-	1-penten-3-ol		0.81		GWAS	Bauchet et al., 2017
	LIP11	-	2-Penten-1-ol, (Z)-_2-Pentenal, (E)-_1-Penten-3-ol_2,4-Hexadienal, (E,E)-_1-Penten-3-one		22.53		F2	Tikunov et al., 2020
		6A, 6B	1-Penten-3-ol_1-Penten-3-one_cis-3-Hexenal_	24.35		49.63	ILs	Mathieu et al., 2009
		-	Z-3-Hexenal		32.26		F2	Tikunov et al., 2020
		-	2-Hexenal, (E)-_2,4-Heptadienal, (E,E)-		34.54		F2	Tikunov et al., 2020
		-	1-octen-3-ol_1-penten-3-ol_(Z)-3-hexen-1-ol _(E)-2-heptenal_1-penten-3-one	33.29		35.19	GWAS	Bauchet et al., 2017
		-	Z-3-hexenol		46.2		F6	Tikunov et al., 2020
T07	LIP12	-	Z-3-hexen-1-ol		20.02		GWAS	Tieman et al., 2017
	LIP13	-	1-Pentanol		61.4418		F2	Tikunov et al., 2020
T08	LIP14	8A	trans-2-pentanal_1-penten-3-one	1.91		4.54	ILs	Tieman et al., 2006
	LIP15	x3o8.1	Hex-3-en-1-ol		49.27		RILs	Saliba-Colombani et al., 2001
	LIP16	-	Octadecanoic acid		61.56		GWAS	Zhao et al., 2016
		-	(E)-2-heptenal_		65.21		GWAS	Bauchet et al., 2017
T09	LIP17	-	1-Pentanol		2.41131		F2	Tikunov et al., 2020
		9D	1-penten-3-one_cis-3-hexenal_trans-2-hexenal	2.88		54.81	ILs	Tieman et al., 2006
	LIP18	-	(E)-2-heptenal_Heptanal	70.5755		71.4057	GWAS	Bauchet et al., 2017
		-	E-2-pentenal		70.17		GWAS	Tieman et al., 2017
T10	LIP19	-	1-Hexanol		4.40867		F2	Tikunov et al., 2020
T11	LIP20	11C	Pentanal	2.26		8.03	ILs	Tieman et al., 2006
	LIP21	-	1-octen-3-one	53.38		53.67	GWAS	Bauchet et al., 2017
T12	LIP22	12A	1-Penten-3-one	0.16		2.02	ILs	Mathieu et al., 2009
		pna12.1	Pentanal		2.02		RILs	Saliba-Colombani et al., 2001
		-	2,4-Heptadienal, (E,E)-		4.47562		F6	Tikunov et al., 2020
	LIP23	12E	pentanal_cis-2-penten-1-ol_trans-2-heptenal	38.53		45.33	ILs	Tieman et al., 2006
	LIP24	12C	Hexanal_cis-3-Hexenal_cis-3-Hexen-1-ol	65.07		66.87	ILs	Mathieu et al., 2009

## Sheet: Lip_Candidates
List of the potential candidate genes expressed in fruit tissues that has been annotated within the identified QGRs.
Gene expression has been obtained from TomExpress [106].
Conditional formatting has been applied, highlighting in pale red the expression levels > 1.
A heatmap based on the gene expression reported in this table has been reported as Supplemental Figure S1.1.
Solyc ID	Start (Mb)	End (Mb)	Annotation	Uniprot ID	S pimp|Wild Type|Fruit|Anthesis|-	S pimp|Wild Type|Fruit|Anthesis|-	S pimp|Wild Type|Fruit|Anthesis|-	S pimp|Wild Type|Fruit|Anthesis|-	S lyco|Wild Type|Fruit|0DPAe|-	S lyco|Wild Type|Fruit|0DPAe|-	S lyco|Wild Type|Fruit|1DPA|-	S lyco|Wild Type|Fruit|1DPA|-	S lyco|Wild Type|Fruit|2DPA|-	S lyco|Wild Type|Fruit|2DPA|-	S lyco|Wild Type|Fruit|5DPA|-	S lyco|Wild Type|Fruit|5DPA|-	S pimp|Wild Type|Fruit|4.DPA|-	S pimp|Wild Type|Fruit|4.DPA|-	S pimp|Wild Type|Fruit|4.DPA|-	S lyco|Wild Type|Fruit|4.dpa|-	S lyco|Wild Type|Fruit|4.dpa|-	S lyco|Wild Type|Fruit|4.dpa|-	S lyco|Wild Type|Fruit|7.dpa|-	S lyco|Wild Type|Fruit|7.dpa|-	S lyco|Wild Type|Fruit|10.dpa|-	S lyco|Wild Type|Fruit|10.dpa|-	S lyco|Wild Type|Fruit|Immature.Green.10.dpa|-	S lyco|Wild Type|Fruit|Immature.Green.10.dpa|-	S lyco|Wild Type|Fruit|Immature.Green.10.dpa|-	S lyco|Wild Type|Fruit|IMG_10DPA|-	S lyco|Wild Type|Fruit|IMG_10DPA|-	S lyco|Wild Type|Fruit|Immature.Green.14.dpa|-	S lyco|Wild Type|Fruit|Immature.Green.15.dpa|-	S lyco|Wild Type|Fruit|Immature.Green.17.dpa|-	S lyco|Wild Type|Fruit|Immature.Green.20.dpa|-	S lyco|Wild Type|Fruit|Immature.Green.20.dpa|-	S lyco|Wild Type|Fruit|Immature.Green.20.dpa|-	S lyco|Wild Type|Fruit|1.cm|-	S lyco|Wild Type|Fruit|2.cm|-	S lyco|Wild Type|Fruit|3.cm|-	S lyco|Wild Type|Fruit|IG+MG|sun	S lyco|Wild Type|Fruit|IG+MG|shade	S lyco|Wild Type|Fruit|Mature.Green|Ctrl	S lyco|Wild Type|Fruit|Mature.Green|Ctrl	S lyco|Wild Type|Fruit|Mature.Green|IAA	S lyco|Wild Type|Fruit|Mature.Green|ACC	S lyco|Wild Type|Fruit|Mature.Green|IAA+ACC	S lyco|Wild Type|Fruit|Mature.Green|-	S lyco|Wild Type|Fruit|Mature.Green|-
Solyc01g005750	495070	495397	Lipoxygenase (AHRD V1 ***- C0KKU8_SOLLC), contains Interpro domain(s) IPR000907 Lipoxygenase	K4ASE1_SOLLC	0.0083	0.0032	0.0124	0.0171	0	0	0	0	0	0	0	0	0.059	0.001	0.0374	0	0	0	0	0	0	0.0004	0	0	0	0.0015	0	0	0	0	0	0	0	0	0	0	0	0	0	0	0	0	0	0	0
Solyc01g006510	1093865	1098227	L-threonine 3-dehydrogenase (AHRD V1 ***- TDH_ANADF), contains Interpro domain(s) IPR002328 Alcohol dehydrogenase, zinc-containing, conserved site	Q3C2L6_SOLLC	0.2624	0.2097	0.185	0.2418	0.2752	0.2326	0.2404	0.178	0.2723	0.2228	0.1626	0.2123	0.2754	0.245	0.202	0.1937	0.2628	0.206	0.2149	0.2329	0.2099	0.2592	0.4043	0.3583	0.327	0.3092	0.2728	0.4353	0.3191	0.4251	0.4343	0.4217	0.3946	0.2891	0.295	0.5124	0.2725	0.5021	0.4283	0.6592	0.559	0.5551	0.57	0.3842	0.3981
Solyc01g006540	1113718	1123928	Lipoxygenase (AHRD V1 **** Q96573_SOLLC), contains Interpro domain(s) IPR001246 Lipoxygenase, plant	K4ASM0_SOLLC	0.012	0.003	0.0079	0.0225	0.0006	0.0004	0.0011	0.0018	0.0014	0	0.0002	0.0061	0.0038	0.0038	0.0081	0.0272	0.1412	0.1823	0.0375	0.0897	0.0617	0.2239	0.0463	0.0062	0.0017	0.073	0.0098	0.0002	0.0094	0.0043	0.0057	0.004	0.0038	0.1141	0.238	0.0797	0.0049	0.9893	0.5447	0.4152	0.321	10678	0.4129	0.0094	0.0316
Solyc01g006560	1128815	1139705	Lipoxygenase (AHRD V1 **** C0KKU8_SOLLC), contains Interpro domain(s) IPR001246 Lipoxygenase, plant	C0KKU8_SOLLC	0.0034	0.0013	0.0033	0.0057	0	0.0056	0	0.0004	0.0001	0.002	0.0001	0.0016	0.0169	0.0006	0.0118	0.0497	0.1477	0.0384	0.0496	0.1103	0.0133	0.042	0.0219	0.0088	0.0038	0.02	0.0079	0.0032	0.0106	0.002	0.011	0.0097	0.0016	0.0134	0.0141	0.0046	0.0459	0	0.0021	0.0018	0.0012	0.0011	0.0022	0.0005	0.0013
Solyc01g006570	1145295	1145468	Lipoxygenase (AHRD V1 ***- C0KKU8_SOLLC), contains Interpro domain(s) IPR013819 Lipoxygenase, C-terminal	K4ASM3_SOLLC	0	0.0012	0	0.0019	0	0	0	0	0	0	0	0	0.0106	0	0.0006	0	0	0	0	0	0	0	0	0	0	0	0	0	0	0	0	0	0	0	0	0	0	0	0	0	0	0	0	0	0
Solyc01g009680	3967794	3971463	Lipoxygenase (AHRD V1 ***- C0KKU8_SOLLC), contains Interpro domain(s) IPR001246 Lipoxygenase, plant	K4ATG3_SOLLC	0.0027	0.0016	0.0022	0.0068	0	0.0009	0	0	0	0.0009	0.0003	0.0001	0.019	0.0004	0.011	0.0002	0.0003	0.0001	0.0001	0	0	0	0.0002	0	0	0.0063	0.0024	0	0	0	0	0	0	0	0	0	0	0	0	0	0	0.0002	0	0	0
Solyc01g067380	75842201	75848632	Lipase (AHRD V1 ***- B6V3M3_9ROSI), contains Interpro domain(s) IPR002921 Lipase, class 3	K4AWY7_SOLLC	0.016	0.0016	0.0043	0.0023	0.0005	0	0.0003	0	0	0	0.0003	0	0.001	0.0011	0.0004	0	0	0	0	0	0	0	0	0	0	0	0.0009	0	0	0	0	0	0	0	0	0	0	0	0	0	0	0	0	0	0
Solyc01g079600	78704351	78708108	Lipase (AHRD V1 *-*- C1FIH0_9CHLO), contains Interpro domain(s) IPR002921 Lipase, class 3	K4AXK5_SOLLC	0.0343	0.0088	0.1172	0.0076	0.0008	0.0004	0.0008	0.0022	0.0018	0.0055	0.0053	0.0036	0.0107	0.0329	0.0142	0.0168	0.0055	0.0119	0.0118	0.0128	0.0323	0.006	0.0022	0.0005	0.0035	0.0123	0	0	0.0134	0.0023	0.0089	0.0085	0.0064	0.0011	0.0011	0	0	0.0063	0.0112	0.0077	0.0155	0.0099	0.0143	0.0116	0.0074
Solyc01g080030	79154526	79155846	Oxidoreductase zinc-binding dehydrogenase family (AHRD V1 **-- B4WZD2_9GAMM), contains Interpro domain(s) IPR002085 Alcohol dehydrogenase superfamily, zinc-containing	K4AXP8_SOLLC	0.0002	0.0002	0	0.0002	0	0	0	0	0	0	0	0	0.0003	0.0002	0.0003	0	0	0	0	0	0	0	0	0	0	0.0053	0.0027	0	0	0	0	0	0	0	0	0	0	0	0	0	0	0	0	0	0
Solyc01g090220	83859453	83872253	Lipase (Fragment) (AHRD V1 *--- Q9ZTW1_DIACA), contains Interpro domain(s) IPR002921 Lipase, class 3	K4AYW3_SOLLC	0.0002	0	0	0	0	0	0	0	0	0	0	0	0	0	0	0	0	0	0	0	0	0	0	0	0	0	0	0	0	0	0	0	0	0	0	0	0	0	0	0	0	0	0	0	0
Solyc01g091660	85255520	85256658	Alcohol dehydrogenase (Fragment) (AHRD V1 ***- Q6R4X9_ZEAMM), contains Interpro domain(s) IPR002347 Glucose/ribitol dehydrogenase	K4AZA6_SOLLC	0.0002	0.0001	0.0001	0.0003	0	0	0	0	0	0	0.0001	0	0.0002	0	0.0003	0	0	0.0001	0	0	0.0001	0	0	0	0	0	0	0	0	0	0	0	0	0	0	0	0	0	0	0	0	0	0.0002	0	0
Solyc01g094570	85992201	85996981	Calmodulin-binding heat-shock-like protein (AHRD V1 **-* Q9SMU2_ARATH), contains Interpro domain(s) IPR002921 Lipase, class 3	K4AZJ8_SOLLC	0.0079	0.0026	0.0017	0.0015	0	0	0	0	0	0	0	0	0.0015	0.0002	0.0017	0	0	0	0	0	0	0	0	0	0	0	0	0	0	0	0	0	0	0	0	0	0	0	0	0	0	0	0	0	0
Solyc01g095720	86914622	86917888	Lipase (AHRD V1 *-*- C1FIH0_9CHLO), contains Interpro domain(s) IPR002921 Lipase, class 3	K4AZW1_SOLLC	0.0054	0.002	0.012	0.0093	0	0	0	0	0	0	0	0	0.0028	0.0033	0.0016	0	0	0	0	0	0	0	0	0	0	0	0	0	0	0	0	0	0	0	0	0	0	0	0	0	0	0	0	0	0
Solyc01g099150	89463670	89469398	Lipoxygenase (AHRD V1 **** Q9FT17_SOLLC), contains Interpro domain(s) IPR001246 Lipoxygenase, plant	K4B0V2_SOLLC	0.4691	0.2863	0.2875	0.2957	0.4208	0.325	0.4836	0.3265	0.5642	0.2791	0.2441	0.2534	0.2194	0.1321	0.1339	0.1116	0.094	0.1568	0.1041	0.1041	0.2345	0.1324	0.1849	0.1999	0.2239	0.4976	0.3123	0.2141	0.204	0.2518	0.1678	0.2382	0.2418	0.2122	0.2033	0.4531	0.1218	0.3534	0.3131	0.4381	0.4197	0.3193	0.3813	0.1807	0.2501
Solyc01g099160	89475688	89483138	Lipoxygenase (AHRD V1 **** Q9FT17_SOLLC), contains Interpro domain(s) IPR001246 Lipoxygenase, plant	Q9FT17_SOLLC	0.1838	0.0641	0.1225	0.1301	0.1833	0.2037	0.2018	0.1314	0.1153	0.2848	0.2634	0.3801	0.0548	0.104	0.1012	0.1029	0.0689	0.099	0.0766	0.0723	0.0941	0.0726	0.0428	0.0648	0.0578	0.0269	0.06	0.1152	0.1589	0.0463	0.038	0.0513	0.0449	0.1254	0.0832	0.1141	0.0156	0.014	0.0999	0.14	0.1096	0.0748	0.1083	0.0397	0.0609
Solyc01g099170	89482300	89485134	Lipoxygenase (AHRD V1 ***- Q9FT17_SOLLC), contains Interpro domain(s) IPR000907 Lipoxygenase	K4B0V4_SOLLC	0.0032	0.0016	0.0029	0.0036	0.0019	0.002	0.0008	0.0009	0.0003	0.0006	0.0017	0.0009	0.0031	0.006	0.0017	0.0007	0.0008	0.0009	0.001	0.0008	0.0008	0.0006	0	0	0.0001	0.0002	0	0	0.0003	0	0	0.0004	0.0001	0.0007	0.0004	0.0009	0	0.0021	0	0.0002	0	0	0.0002	0.0001	0.0001
Solyc01g099180	89486983	89490521	Lipoxygenase (AHRD V1 **** Q9FT17_SOLLC), contains Interpro domain(s) IPR001246 Lipoxygenase, plant	K4B0V5_SOLLC	0.0022	0.0039	0.0035	0.0018	0.001	0.0006	0.0001	0.0016	0.0005	0.0034	0.0004	0.0008	0.0011	0.0012	0.0009	0.0002	0.0004	0.0002	0.0003	0.0005	0.0003	0.0004	0.0007	0.0006	0.0002	0.0011	0.0003	0.0017	0	0.0008	0.002	0.0011	0.0041	0.0003	0	0.0003	0	0	0.0003	0.0003	0.0005	0.0002	0.0002	0.0004	0.0008
Solyc01g099190	89490879	89495214	Lipoxygenase (AHRD V1 **** Q42873_SOLLC), contains Interpro domain(s) IPR001246 Lipoxygenase, plant	K4B0V6_SOLLC	0.1191	0.071	0.1251	0.1028	0.2206	0.1298	0.2282	0.1155	0.2033	0.0922	0.1206	0.1402	0.1671	0.0989	0.0986	0.1214	0.1191	0.0852	0.111	0.1061	0.16	0.1362	0.2005	0.197	0.1861	0.1598	0.1072	0.1165	0.2003	0.1536	0.2197	0.2471	0.2431	0.1397	0.2059	0.3083	0.0909	0.1833	0.1139	0.1407	0.1659	0.1388	0.1449	0.2318	0.2731
Solyc01g099200	89503437	89507332	Lipoxygenase (AHRD V1 **** Q43191_SOLTU), contains Interpro domain(s) IPR001246 Lipoxygenase, plant	K4B0V7_SOLLC	0.0487	0.0924	0.0177	0.0403	0.047	0.1645	0.0464	0.1107	0.0503	0.1382	0.1095	0.1284	0.1	0.0595	0.106	0.025	0.0803	0.0605	0.0595	0.0592	0.0185	0.0423	0.1665	0.1933	0.1794	0.0417	0.127	0.0809	0.095	0.116	0.0587	0.1102	0.098	0.0982	0.1353	0.181	0.0579	0.0224	0.0929	0.1045	0.0976	0.0888	0.0947	0.0722	0.1232
Solyc01g099210	89509072	89512847	Lipoxygenase (AHRD V1 **** Q0ZDG1_ACTDE), contains Interpro domain(s) IPR001246 Lipoxygenase, plant	K4B0V8_SOLLC	0.8226	37357	21464	11619	0.1514	0.3885	0.1506	0.4378	0.1108	0.2652	0.4125	0.5767	30733	13012	11776	0.0881	0.2512	0.3443	0.2862	0.2256	0.0441	0.0559	0.4039	0.3767	0.4882	0.0536	0.6022	0.0569	0.2014	0.3254	0.1677	0.127	0.2168	0.373	0.2269	0.1574	0.2127	0	0.1846	0.1287	0.1093	0.0814	0.0808	0.1176	0.1268
Solyc01g107590	95091179	95094937	Cinnamyl alcohol dehydrogenase (AHRD V1 **** C1IC55_GOSHI), contains Interpro domain(s) IPR002085 Alcohol dehydrogenase superfamily, zinc-containing	K4B2X5_SOLLC	0.0364	0.0804	0.0557	0.0295	0.0472	0.0495	0.0408	0.0714	0.074	0.0654	0.0797	0.0556	0.0539	0.0865	0.0593	0.0602	0.0652	0.0558	0.0793	0.075	0.0491	0.0597	0.0527	0.0528	0.0429	0.0276	0.0455	0.0344	0.0457	0.0441	0.0324	0.0327	0.0382	0.0509	0.0497	0.0285	0.0541	0.0013	0.0255	0.0236	0.0205	0.0215	0.0259	0.043	0.0343
Solyc01g108150	95505678	95521999	Oxidoreductase zinc-binding dehydrogenase family protein (AHRD V1 *--- Q22RF9_TETTH), contains Interpro domain(s) IPR002085 Alcohol dehydrogenase superfamily, zinc-containing	K4B331_SOLLC	0.0333	0.0206	0.0369	0.0709	0.1625	0.1139	0.0964	0.0897	0.4189	0.6719	0.1404	0.1084	0.1353	0.0127	0.021	0.3478	0.4237	0.0897	0.4908	0.3453	0.62	0.6159	4464	36089	29363	20426	32751	24383	31074	10905	102668	47133	40314	0.0526	0.4279	0.4401	15155	156738	16295	0.4036	0.6764	13536	0.4409	16157	21475
Solyc02g090920	52395663	52397916	Lipase (AHRD V1 ***- Q5S8F1_RICCO), contains Interpro domain(s) IPR002921 Lipase, class 3	K4BCP1_SOLLC	0.0016	0.0048	0.0035	0.001	0	0.0023	0.0002	0.0005	0	0.0068	0	0.0007	0.0049	0.0045	0.0008	0.006	0.002	0.004	0.0018	0.0027	0.0076	0.0019	0.003	0.0019	0.0013	0.0017	0.0013	0.0013	0.0017	0.0003	0.001	0.0021	0.0003	0.0034	0.0041	0.0047	0.0025	0	0.0024	0.002	0.0013	0.0008	0.0027	0.0002	0
Solyc02g090930	52398542	52402953	Lipase (AHRD V1 ***- Q5S8F1_RICCO), contains Interpro domain(s) IPR002921 Lipase, class 3	K4BCP2_SOLLC	0.0212	0.0806	0.0288	0.1088	0.0034	0.0417	0.0001	0.0141	0.0023	0.3558	0.0079	0.0735	0.2192	0.109	0.0901	0.0526	0.0297	0.0771	0.0357	0.0421	0.0936	0.0409	0.1552	0.1447	0.1143	0.2951	0.3404	0.0843	0.5109	0.1046	0.1645	0.1455	0.1065	0.1107	0.2068	0.2996	0.0068	0	0.1001	0.0327	0.0412	0.02	0.0381	0.0868	0.1245
Solyc02g090940	52404312	52407393	Lipase (AHRD V1 ***- Q5S8F1_RICCO), contains Interpro domain(s) IPR002921 Lipase, class 3	K4BCP3_SOLLC	0.0094	0.0022	0.0182	0.0105	0.0001	0.0012	0	0.0006	0	0.0094	0	0.0019	0.0031	0.0018	0.0046	0.0023	0.0009	0.0018	0.0023	0.0026	0.0051	0.0005	0.003	0.0015	0.0006	0.0064	0.0044	0.0003	0.0028	0.0004	0.0005	0	0	0.0064	0.0077	0.0051	0.0046	0	0.0001	0	0	0	0	0.0012	0.0005
Solyc02g094040	54686908	54690119	Lipase (AHRD V1 **** Q1XBG1_RICCO), contains Interpro domain(s) IPR006693 AB-hydrolase associated lipase region	K4BDK0_SOLLC	0.0115	0.0008	0.0056	0.0022	0.0009	0.0001	0.0011	0	0.0004	0.0001	0.0004	0.0001	0.0007	0.001	0.0008	0.0004	0.0006	0.0002	0.0009	0.0005	0.0005	0.0013	0	0	0	0.0009	0.0007	0	0.0005	0.0004	0.0014	0.0006	0	0.0003	0	0.0005	0	0	0.0636	0.0769	0.0553	0.0619	0.0546	0.001	0.0006
Solyc03g044200	8455993	8459154	Alcohol dehydrogenase (AHRD V1 **** Q43169_SOLTU), contains Interpro domain(s) IPR002085 Alcohol dehydrogenase superfamily, zinc-containing	K4BG39_SOLLC	0.0105	0.0024	0.2245	0.2038	0.0508	0.02	0.0217	0.0232	0.0045	0.0136	0.0041	0.0097	0.0088	0.1284	0.0102	0.0414	0.0348	0.1063	0.0348	0.0327	0.0437	0.0509	0.0678	0.0658	0.0742	0.1556	0.1248	0.1207	0.0509	0.0817	0.1262	0.1346	0.1339	0.1226	0.1179	0.1554	0.0426	0.0769	0.1691	0.1449	0.1315	0.1357	0.1456	0.0647	0.091
Solyc03g083370	53217463	53219360	Lipase class 3-like (AHRD V1 ***- Q6KA57_ORYSJ)	K4BIB3_SOLLC	0.008	0.0015	0.0029	0.0035	0.0028	0.0186	0.0013	0.0022	0.0004	0.014	0.0005	0.0198	0.0034	0.0013	0.0064	0.002	0.0099	0.0026	0.0048	0.0037	0.0023	0.0013	0.0024	0.002	0.0028	0.0012	0.0027	0.0021	0.0008	0.0013	0	0.0009	0.0016	0.0016	0.0007	0	0.0028	0	0.0002	0.0002	0.0003	0.0015	0.0003	0.0008	0.0007
Solyc03g093360	54632041	54633214	Wound/stress protein (AHRD V1 **-- Q672Q3_SOLLC), contains Interpro domain(s) IPR001024 Lipoxygenase, LH2	K4BIL3_SOLLC	0.4542	0.0322	0.3813	0.1811	0.171	0.0395	0.2032	0.0319	0.2243	0.0831	0.5566	0.1611	0.6996	27594	19662	36245	29535	17178	20435	23719	41159	38361	33255	3737	42721	53324	26027	30609	16496	5473	22591	36319	40263	50936	25938	23803	0.6138	0.0048	0.9079	0.6542	0.4526	0.3417	0.7241	12975	19649
Solyc03g095320	56377549	56377815	Alcohol dehydrogenase zinc-binding domain protein (AHRD V1 ***- B0UHB0_METS4), contains Interpro domain(s) IPR002085 Alcohol dehydrogenase superfamily, zinc-containing	K4BIV6_SOLLC	0.0054	0.0008	0	0	0.0611	0.0275	0.0355	0.0161	0.0411	0.0247	0.0342	0.0275	0.0005	0	0.0023	0.0095	0.0094	0.0152	0.0135	0.0155	0.0138	0.014	0.022	0.0192	0.0155	0.0122	0.0162	0.0259	0.0376	0.018	0.0168	0.0151	0.0205	0.0137	0.0185	0.0383	0.0147	0.0152	0.0093	0.0094	0.0214	0.0139	0.026	0.022	0.0334
Solyc03g095360	56412064	56426023	Alcohol dehydrogenase zinc-binding (AHRD V1 ***- C7D9L1_9RHOB), contains Interpro domain(s) IPR002085 Alcohol dehydrogenase superfamily, zinc-containing	K4BIW0_SOLLC	0.5731	0.4111	0.4726	0.3933	0.4417	0.4103	0.3945	0.3728	0.4117	0.3535	0.3082	0.3355	0.5214	0.4968	0.5264	0.482	0.3896	0.3545	0.3695	0.3818	0.4625	0.4845	0.4418	0.4554	0.4629	0.5209	0.6323	0.424	10601	0.5514	0.4858	0.4914	0.5122	0.4656	0.4595	0.5992	0.2765	0.4232	0.5789	0.6156	0.6384	0.6335	0.6187	0.5757	0.5202
Solyc03g096460	58555064	58555945	Lipoxygenase homology domain-containing protein 1 (AHRD V1 **-- LOXH1_MOUSE), contains Interpro domain(s) IPR001024 Lipoxygenase, LH2	Q672Q3_SOLLC	0.0207	0.0723	0.062	0.0573	0.0012	0.037	0.0037	0.0304	0.001	0.0258	0.0147	0.0564	0.772	0.4143	0.3036	0.0499	0.0501	0.1874	0.0443	0.049	0.034	0.056	0.1409	0.0881	0.08	0.1208	0.0796	0.0125	0.0344	0.1517	0.018	0.0203	0.0134	0.0703	0.0487	0.066	0.0169	0	0.0194	0.0069	0.0075	0.0024	0.0108	0.0288	0.0383
Solyc03g096540	58700501	58702104	Wound/stress protein (AHRD V1 **-- Q672Q3_SOLLC), contains Interpro domain(s) IPR001024 Lipoxygenase, LH2	K4BJ73_SOLLC	0.0016	0.0002	0.0014	0.0007	0.0017	0.0343	0	0.0249	0.0002	0.0227	0	0.0156	0.0003	0.0005	0	0	0	0.0017	0	0	0.0018	0.0001	0.0002	0	0.0007	0.001	0	0	0	0.0005	0	0.0006	0	0.0883	0.0181	0.0069	0	0.0049	0.0021	0.0052	0.0475	0.0859	0.0745	0	0
Solyc03g096550	58703158	58704319	Wound/stress protein (AHRD V1 **-- Q672Q3_SOLLC), contains Interpro domain(s) IPR001024 Lipoxygenase, LH2	K4BJ74_SOLLC	0.2221	0.0034	0.0505	0.0089	0.0218	0.1206	0.0081	0.0745	0.0104	0.0535	0.0052	0.0782	0.0004	0	0.0004	0	0.0003	0.0092	0	0.0003	0.0139	0.0014	0.0026	0	0	0.003	0	0	0	0.0045	0	0	0	0.039	0.0208	0.0134	0	0.0123	0.0123	0.0655	0.3015	0.5116	0.355	0.0008	0
Solyc03g111550	62149409	62151816	GDSL esterase/lipase At3g48460 (AHRD V1 ***- GDL57_ARATH)%3B contains Interpro domain(s) IPR001087 Lipase%2C GDSL	K4BK18_SOLLC	0.0234	0.1003	0.0217	0.1045	0.004	0.013	0.0023	0.0173	0.0005	0.0122	0.0021	0.04	0.0817	0.0146	0.1905	0.0837	0.3533	0.1606	0.1869	0.195	0.0406	0.1256	26402	20822	26067	0.2251	16831	0.3326	13514	1783	16041	1256	17251	0.2154	0.4798	0.667	0.2085	0.8998	0.6134	0.438	0.3927	0.6229	0.4748	0.6704	0.8362
Solyc03g113460	63602257	63603057	Alcohol dehydrogenase (Fragment) (AHRD V1 ***- Q6R4Y6_ZEALU), contains Interpro domain(s) IPR002347 Glucose/ribitol dehydrogenase	K4BKJ8_SOLLC	0.3252	0.6775	0.6947	0.5688	0.3061	0.2354	0.2873	0.334	0.1359	0.2842	0.037	0.2659	0.3546	0.6803	0.3934	0.0444	0.0275	0.0744	0.026	0.0316	0.0316	0.0215	0.0854	0.062	0.0902	0.0208	0.0421	0.146	0.087	0.2595	0.1673	0.149	0.179	0.1349	0.2062	0.0917	0.0433	0.0169	0.0928	0.1847	0.1046	0.093	0.0929	0.0686	0.071
Solyc03g119720	68262870	68269514	Lipase family protein (AHRD V1 **** D7KGE3_ARALY), contains Interpro domain(s) IPR006693 AB-hydrolase associated lipase region	K4BMC1_SOLLC	0.0572	0.0677	0.0796	0.0479	0.0816	0.058	0.062	0.0316	0.0717	0.0505	0.1535	0.3149	0.1726	0.1571	0.098	0.1354	0.1481	0.0881	0.1133	0.121	0.1842	0.2074	0.1487	0.1624	0.1437	0.1309	0.2546	0.1492	0.1842	0.0894	0.1196	0.1549	0.1565	0.1069	0.189	0.2928	0.1167	0.1205	0.1609	0.1305	0.1526	0.156	0.1222	0.1415	0.1601
Solyc03g119980	68491760	68494252	Lipase-like protein (AHRD V1 **-- Q9M3D1_ARATH)	K4BME7_SOLLC	0.9858	0.8194	0.5368	0.4702	0.5093	0.6699	0.4558	0.4636	0.4234	0.4915	0.4087	0.4124	0.6682	0.6189	0.6023	0.16	0.1951	0.1972	0.2123	0.2032	0.0921	0.1268	0.1427	0.1492	0.1979	0.104	0.2202	0.0822	0.2126	0.1551	0.1323	0.0844	0.1415	0.3059	0.1477	0.1098	0.2341	0.0245	0.1624	0.1631	0.1544	0.1461	0.1878	0.0724	0.0637
Solyc04g010250	3577656	3583500	Lipase-like protein (AHRD V1 **-- Q9M3D1_ARATH), contains Interpro domain(s) IPR000073 Alpha/beta hydrolase fold-1	K4BPH9_SOLLC	0.5457	0.4341	0.2089	0.2762	0.5048	0.2709	0.5092	0.2666	0.5584	0.3683	0.3558	0.6351	0.3409	0.324	0.3083	0.6778	0.2949	0.7474	0.3084	0.2472	10548	0.5604	0.508	0.6531	0.5122	0.2737	0.2126	11275	0.7381	0.5645	0.4419	0.5798	0.4305	0.313	0.5884	1.57	0.07	0.083	0.4571	11257	0.9882	0.6763	0.9507	0.8979	0.9913
Solyc04g054980	53517056	53518198	Lipoxygenase homology domain-containing protein 1 (AHRD V1 *--- LOXH1_MOUSE), contains Interpro domain(s) IPR001024 Lipoxygenase, LH2	K4BSP6_SOLLC	3496	34488	46407	29462	13031	16005	0.8776	20201	10119	19672	0.887	1642	25455	13788	0.7961	10796	13594	13678	0.9256	1181	0.8495	14338	24069	30324	35848	24807	28374	27999	19833	35796	23943	35227	36224	20496	11779	18223	0.9077	0.1829	26418	60974	36688	23834	45143	2169	31906
Solyc04g054990	53522447	53524531	Lipoxygenase homology domain-containing protein 1 (AHRD V1 *--- LOXH1_HUMAN), contains Interpro domain(s) IPR001024 Lipoxygenase, LH2	K4BSP7_SOLLC	15565	37336	19302	0.9846	0.7525	16381	0.5136	1307	0.3911	13725	0.6138	22411	130047	20311	1911	0.353	10549	24227	0.8808	0.9052	0.147	0.449	14836	26866	32333	0.7017	12499	0.6602	0.7741	24136	0.501	11822	13481	24953	0.8265	0.6538	0.4918	0.0051	0.2872	0.6521	0.4034	0.1794	0.4937	0.4833	0.7438
Solyc04g064710	55858388	55861421	Alcohol dehydrogenase 2 (AHRD V1 **** Q9FZ01_VITVI), contains Interpro domain(s) IPR002085 Alcohol dehydrogenase superfamily, zinc-containing	K4BT62_SOLLC	0.0157	0.0025	0.012	0.0094	0.0001	0.0001	0.0001	0.0004	0.0001	0	0.0001	0.0001	0.003	0.0031	0.0055	0.0019	0.0004	0.0013	0.0008	0.0007	0.0062	0.0069	0	0	0	0.0094	0	0	0.0003	0	0	0.0014	0.0014	0	0	0.0003	0	0.1343	23044	24837	17084	19186	21054	0	0.0198
Solyc04g074530	60519602	60524145	Alcohol dehydrogenase 1 (AHRD V1 **** B6TD57_MAIZE), contains Interpro domain(s) IPR002085 Alcohol dehydrogenase superfamily, zinc-containing	K4BTZ1_SOLLC	0.0024	0.0004	0.0024	0.0097	0	0.0026	0	0.0016	0	0.0014	0.0002	0.0035	0.0013	0.0044	0.0088	0.0105	0.013	0.0115	0.0079	0.0106	0.0075	0.0094	0.0306	0.0271	0.025	0.025	0.0087	0.0186	0.0013	0.0204	0.0261	0.0246	0.0224	0.0438	0.0555	0.0624	0.0239	0.0095	0.016	0.0297	0.0284	0.0358	0.0331	0.0467	0.0576
Solyc04g074540	60524918	60528663	Alcohol dehydrogenase 1 (AHRD V1 **** B6TD57_MAIZE), contains Interpro domain(s) IPR002085 Alcohol dehydrogenase superfamily, zinc-containing	K4BTZ2_SOLLC	0.0066	0.0044	0.0751	0.0059	0	0.0002	0	0	0	0	0	0.0002	0.0025	0.0014	0.0034	0.0002	0	0.0006	0.0001	0.0004	0	0.0001	0.0001	0.0003	0.0003	0.0021	0.0004	0.0021	0.0003	0.0018	0.0007	0	0.0014	0.0004	0.0013	0.0003	0	0	0.0054	0.0108	0.011	0.006	0.0068	0.0023	0.0007
Solyc04g078190	62985515	62987765	Lipase-like protein (AHRD V1 **-- Q6ZLH2_ORYSJ), contains Interpro domain(s) IPR006873 Protein of unknown function DUF620	K4BUQ6_SOLLC	0.0144	0.055	0.0282	0.0198	0.2525	0.3812	0.2001	0.4234	0.4373	0.4766	0.5097	0.5457	0.0257	0.042	0.0151	0.0793	0.0883	0.1418	0.116	0.113	0.0729	0.0726	0.0529	0.0626	0.0767	0.0503	0.0232	0.0428	0.0868	0.0316	0.0128	0.0209	0.0414	0.157	0.0803	0.0776	0.2685	0.0163	0.0846	0.1075	0.1132	0.0815	0.1155	0.0576	0.0305
Solyc04g078800	63469368	63472111	Lipase class 3-like (AHRD V1 ***- Q6Z307_ORYSJ), contains Interpro domain(s) IPR002921 Lipase, class 3	K4BUW5_SOLLC	0.0011	0.0009	0.0002	0.0016	0.0094	0.0292	0.0028	0.0295	0.0041	0.0578	0.0022	0.0781	0.0016	0.0007	0.0004	0.0004	0.005	0.0029	0.0052	0.0047	0.0312	0.0056	0.0083	0.0144	0.0073	0.0011	0.0016	0.019	0.0133	0.0023	0.012	0.0045	0.0038	0.0152	0.0296	0.0131	0.0026	0	0.0026	0	0.0013	0.0044	0.0017	0.0241	0.0076
Solyc04g082170	65946520	65949299	Alcohol dehydrogenase 1 (AHRD V1 **** B6TD57_MAIZE), contains Interpro domain(s) IPR002085 Alcohol dehydrogenase superfamily, zinc-containing	K4BVU4_SOLLC	0.0053	0.0008	0.0017	0.013	0.0005	0.0016	0.0005	0.0007	0.0004	0	0.0003	0.0006	0.0009	0.0009	0.0022	0.0031	0.0059	0.0024	0.0045	0.0049	0.0015	0.005	0.0024	0.0016	0.0013	0.0012	0	0.0007	0.0052	0	0	0.0004	0.0002	0.0224	0.0124	0.0116	0	0	0	0	0.0007	0.0013	0.0001	0	0
Solyc04g082180	65949914	65952117	Alcohol dehydrogenase 1 (AHRD V1 **** B6TD57_MAIZE), contains Interpro domain(s) IPR002085 Alcohol dehydrogenase superfamily, zinc-containing	K4BVU5_SOLLC	0.0019	0.0015	0.0056	0.0088	0.0008	0.0012	0.0001	0.0007	0	0	0	0	0.0007	0.0027	0.0049	0.0007	0.0017	0.0017	0.0006	0.0002	0.0004	0.0006	0.001	0	0	0	0	0.0007	0.0011	0.0011	0	0	0	0.0041	0.0088	0.0011	0	0	0	0	0.0002	0.0001	0	0	0
Solyc05g005000	1406	5315	Lipase (AHRD V1 **** B6UAB9_MAIZE)	K4BW31_SOLLC	0.0955	0.0842	0.109	0.0758	0.1587	0.1556	0.1855	0.0558	0.1767	0.0527	0.0991	0.068	0.0936	0.116	0.0573	0.0829	0.0945	0.2208	0.1068	0.109	0.059	0.0793	0.207	0.2139	0.1542	0.1443	0.0778	0.1719	0.0961	0.0988	0.1432	0.2047	0.1211	0.0592	0.1001	0.2534	0.1048	0.0555	0.0976	0.1229	0.132	0.0963	0.1275	0.0843	0.1304
Solyc05g005480	352211	355615	Oxidoreductase zinc-binding dehydrogenase (AHRD V1 **** C2RQQ3_BACCE), contains Interpro domain(s) IPR002085 Alcohol dehydrogenase superfamily, zinc-containing	ENOX_SOLLC	0.1023	0.2702	0.2888	0.3587	0.0198	0.0557	0.0179	0.0357	0.0095	0.0396	0.0228	0.0921	0.5113	0.871	0.5787	12009	11536	0.5696	0.7405	0.922	0.6346	0.973	0.9857	0.8596	0.6685	1222	0.2673	0.5473	0.4612	0.8917	0.4667	0.3996	0.3195	0.6212	0.5873	0.3003	0.4724	0.486	0.3289	0.702	0.5142	0.487	0.5492	0.2473	0.323
Solyc05g009390	3544526	3548741	Lipase-like protein (AHRD V1 **-- Q9LF16_ARATH), contains Interpro domain(s) IPR000073 Alpha/beta hydrolase fold-1	K4BXB3_SOLLC	0.13	0.2983	0.1916	0.3412	0.0538	0.1416	0.0464	0.1102	0.0466	0.0737	0.0714	0.1365	0.1735	0.1906	0.1496	0.1236	0.1055	0.0859	0.1008	0.109	0.1427	0.1404	0.099	0.0953	0.0967	0.1549	0.7	0.2488	0.1007	0.0984	0.1333	0.0851	0.103	0.1257	0.119	0.0628	0.0582	0.0382	0.1038	0.0712	0.0756	0.0906	0.076	0.0999	0.0956
Solyc05g014790	8966270	8971035	Lipoxygenase (AHRD V1 **** B9RMJ4_RICCO), contains Interpro domain(s) IPR001246 Lipoxygenase, plant	K4BYJ7_SOLLC	0.0731	0.0603	0.1638	0.1491	0.157	0.1143	0.0942	0.1446	0.1385	0.2401	0.0924	0.2238	0.0733	0.0551	0.1303	0.2177	0.1455	0.1178	0.1367	0.1432	0.2432	0.1551	0.1755	0.1523	0.1756	0.1492	0.1388	0.2169	0.2641	0.1629	0.2202	0.1685	0.1869	0.1579	0.2162	0.1931	0.1141	0.1583	0.1325	0.0949	0.1286	0.1129	0.0895	0.1192	0.1099
Solyc06g009570	3549669	3549971	Lipoxygenase (AHRD V1 ***- B6D1W5_OLEEU), contains Interpro domain(s) IPR001246 Lipoxygenase, plant	K4C3Y7_SOLLC	0.0031	0.0025	0.0043	0.0041	0	0	0	0	0	0	0	0	0.0005	0.0026	0.0045	0	0	0	0	0	0	0	0	0	0	0	0	0	0	0	0	0	0	0	0	0	0	0	0	0	0	0	0	0	0
Solyc06g034120	23695526	23703054	Alcohol dehydrogenase zinc-binding domain protein (AHRD V1 ***- A6X535_OCHA4), contains Interpro domain(s) IPR002085 Alcohol dehydrogenase superfamily, zinc-containing	K4C4N6_SOLLC	0.5148	0.4999	0.5966	0.5699	0.281	0.2033	0.3046	0.2262	0.2645	0.1373	0.1909	0.1685	0.3775	0.4312	0.388	0.3106	0.2774	0.2269	0.2438	0.2507	0.3631	0.3509	0.2277	0.2168	0.2413	0.2989	0.2687	0.2633	0.1966	0.3136	0.3042	0.3174	0.3274	0.3863	0.3108	0.3887	0.2967	0.4378	0.3941	0.4898	0.4231	0.3904	0.4811	0.3239	0.3156
Solyc06g035680	24707439	24708331	Sorbitol dehydrogenase (AHRD V1 ***- Q5I6M3_MALDO), contains Interpro domain(s) IPR002085 Alcohol dehydrogenase superfamily, zinc-containing	K4C4U0_SOLLC	0.0002	0	0.0014	0.0013	0	0	0	0	0	0	0	0	0	0.0002	0.0004	0	0	0	0	0	0	0	0	0	0	0	0	0	0	0	0	0	0	0	0	0	0	0	0	0	0	0	0	0	0
Solyc06g054550	37293176	37301002	Lipase (AHRD V1 ***- B6V3M3_9ROSI), contains Interpro domain(s) IPR002921 Lipase, class 3	K4C6E1_SOLLC	0.0938	0.0867	0.1074	0.0883	0.0362	0.0516	0.0276	0.0391	0.03	0.0374	0.0351	0.0425	0.1097	0.089	0.1058	0.0652	0.0621	0.0779	0.0515	0.0536	0.0964	0.0931	0.1355	0.1614	0.1411	0.1668	0.1531	0.3031	0.1213	0.1205	0.1864	0.1776	0.1793	0.0678	0.1199	0.1557	0.0632	0.2316	0.2156	0.2743	0.2406	0.2598	0.2558	0.2487	0.2142
Solyc06g059740	37606747	37608946	Alcohol dehydrogenase 2 (AHRD V1 **** Q84UY3_PETHY), contains Interpro domain(s) IPR002085 Alcohol dehydrogenase superfamily, zinc-containing	K4C6G1_SOLLC	0.7605	0.5459	0.1633	0.4845	144201	97502	19642	166007	265862	235038	45168	68002	11012	1.55	26626	60056	30879	0.6354	26827	26215	70903	5915	72033	69831	7724	28698	30249	302088	66369	9471	87754	9719	107325	66691	69285	74865	18498	170073	136394	172852	156475	212586	147175	41376	48491
Solyc06g060870	38882007	38883563	Lipase-like protein (AHRD V1 ***- Q949E1_ORYSA), contains Interpro domain(s) IPR002921 Lipase, class 3	K4C6R7_SOLLC	0.0008	0.0049	0.0065	0.0075	0.0031	0.029	0.0006	0.0159	0.0184	0.0252	0.0724	0.1215	0.0328	0.0039	0.0156	0.0014	0.004	0.0001	0.0024	0.0013	0.0053	0.0037	0.0127	0.012	0.0176	0.0358	0.0136	0.0177	0.0149	0.004	0.0774	0.0229	0.0262	0.0132	0.004	0.0017	0.0308	0	0.0025	0.0019	0.0015	0.0011	0.0009	0.0139	0.0151
Solyc06g063040	39799587	39800618	Alcohol dehydrogenase zinc-binding domain protein (AHRD V1 **-* D6Y638_THEBD), contains Interpro domain(s) IPR002085 Alcohol dehydrogenase superfamily, zinc-containing	K4C735_SOLLC	0.0787	0.0957	0.0573	0.0564	0.0208	0.0057	0.0252	0.0057	0.0171	0.0077	0.0678	0.0059	0.1418	0.2179	0.3085	0.0468	0.0318	0.0308	0.032	0.0326	0.0571	0.091	0.0703	0.0524	0.0513	0.0434	0.1208	0.0397	0.0147	0.0579	0.045	0.0396	0.039	0.027	0.0302	0.0257	0.0256	0	0.0902	0.0684	0.0514	0.0367	0.0619	0.0287	0.0432
Solyc06g064670	40306584	40306817	Quinone oxidoreductase-like protein (AHRD V1 **-- Q8LDI4_ARATH), contains Interpro domain(s) IPR002085 Alcohol dehydrogenase superfamily, zinc-containing	K4C797_SOLLC	0	0.0004	0	0	0	0	0	0	0	0	0	0	0	0.0005	0	0	0	0	0.0006	0	0	0	0	0	0	0	0	0	0	0	0	0	0	0	0	0	0	0	0	0	0	0	0	0	0
Solyc06g071280	43852757	43856103	Enhanced disease susceptibility 1 (Fragment) (AHRD V1 **-- B2BDU7_ARALY), contains Interpro domain(s) IPR002921 Lipase, class 3	Q56R03_SOLLC	0.0215	0.1124	0.0151	0.0787	0.0575	0.2467	0.04	0.2281	0.0765	0.2025	0.0412	0.2393	0.2466	0.0234	0.0904	0.0344	0.0562	0.0528	0.0456	0.0383	0.0632	0.0587	0.242	0.2904	0.2879	0.4048	0.6696	0.45	0.3979	0.0338	0.2962	0.3158	0.3312	0.0961	0.0869	0.0856	0.2238	0.024	0.1012	0.0947	0.1824	0.1377	0.1514	0.4791	0.311
Solyc06g071510	44030111	44034976	Isoamyl acetate-hydrolyzing esterase (AHRD V1 **-- B6TVA2_MAIZE), contains Interpro domain(s) IPR001087 Lipase, GDSL	K4C8M3_SOLLC	0.0927	0.1046	0.0724	0.105	0.0797	0.0956	0.084	0.1255	0.0857	0.1825	0.0547	0.0942	0.0781	0.0794	0.0936	0.1909	0.1936	0.1037	0.1448	0.1681	0.1948	0.2187	0.197	0.1812	0.1785	0.186	0.1315	0.2023	0.233	0.2142	0.1903	0.227	0.2242	0.1731	0.2397	0.1878	0.0845	0.0514	0.1386	0.1471	0.1511	0.1254	0.1345	0.1584	0.1908
Solyc06g072160	44479013	44484001	Alcohol dehydrogenase 1 (AHRD V1 **** B6T5H2_MAIZE), contains Interpro domain(s) IPR002085 Alcohol dehydrogenase superfamily, zinc-containing	K4C8T7_SOLLC	0.1208	0.1496	0.1063	0.1077	0.2369	0.1807	0.2165	0.1283	0.1935	0.0746	0.1471	0.1126	0.1342	0.0813	0.1116	0.0556	0.0847	0.0785	0.0787	0.0869	0.0367	0.0581	0.0828	0.0784	0.0757	0.0498	0.0983	0.034	0.0753	0.0779	0.036	0.0401	0.0482	0.1203	0.0834	0.0407	0.1496	0.0081	0.038	0.028	0.0332	0.0307	0.0345	0.0499	0.0487
Solyc07g022850	22800905	22801207	Lipoxygenase (AHRD V1 ***- B6D1W5_OLEEU), contains Interpro domain(s) IPR001246 Lipoxygenase, plant	K4CD42_SOLLC	0.0008	0.003	0.0015	0.0036	0	0	0	0	0	0	0	0	0	0.0003	0.002	0	0	0	0	0	0	0	0	0	0	0	0	0	0	0	0	0	0	0	0	0	0	0	0	0	0	0	0	0	0
Solyc07g045090	58206449	58208220	Alcohol dehydrogenase zinc-binding domain protein (AHRD V1 **-* D2QM87_SPILD)%3B contains Interpro domain(s) IPR002085 Alcohol dehydrogenase superfamily%2C zinc-containing	K4CER7_SOLLC	0.0033	0.008	0.0025	0.0107	0.0002	0.0002	0.0005	0.0004	0	0	0.0003	0.0006	0.1961	0.0261	0.0466	0.0016	0.002	0.002	0.0055	0.0078	0.0004	0.0017	0.0011	0.001	0.0014	0.0045	0.0007	0	0.0003	0.0013	0	0.0004	0.0003	0.0048	0.0053	0.0042	0	0.106	0.2127	0.118	0.065	0.2554	0.0849	0.0004	0.0007
Solyc07g055160	63291874	63294803	Lipase (Fragment) (AHRD V1 ***- Q9ZTW1_DIACA), contains Interpro domain(s) IPR002921 Lipase, class 3	K4CG55_SOLLC	0.0338	0.031	0.0516	0.0439	0.0907	0.0768	0.0919	0.0775	0.0688	0.0416	0.0508	0.0745	0.0849	0.0382	0.156	0.1342	0.1399	0.1024	0.1432	0.1498	0.1299	0.1146	0.14	0.1333	0.1242	0.1125	0.0862	0.0908	0.1386	0.1435	0.1013	0.1048	0.1053	0.162	0.1069	0.0809	0.0918	0.0067	0.0262	0.0257	0.0285	0.0199	0.0242	0.0866	0.0898
Solyc07g055560	63547058	63554775	G-type lectin S-receptor-like serine/threonine-protein kinase At2g19130 (AHRD V1 *--- Y2913_ARATH), contains Interpro domain(s) IPR002401 Cytochrome P450, E-class, group I	K4CG90_SOLLC	0.0008	0.0025	0.0054	0.0012	0.0001	0.0002	0	0.0013	0	0	0.0001	0	0.0005	0.0002	0.0006	0.003	0.0015	0.078	0.0012	0.0011	0.0008	0.0011	0.0005	0.0004	0.0005	0.0002	0	0.0004	0	0.0007	0.0011	0.0002	0.0005	0.0006	0.0012	0.0003	0.0203	0.0035	0.0045	0.0046	0.0068	0.0127	0.0071	0.0018	0.0001
Solyc08g014000	3516113	3522693	Lipoxygenase (AHRD V1 **** Q43190_SOLTU), contains Interpro domain(s) IPR001246 Lipoxygenase, plant	LOXA_SOLLC	0.2251	0.0008	0.1145	0.0223	0.6556	0.3159	0.2466	0.0231	0.136	0.1037	0.124	0.2324	0.0375	0.0255	0.0036	0.0033	0.0227	0.2364	0.0243	0.0387	0.0059	0.0016	0.2177	0.1341	0.1424	33372	36543	0.3724	0.1009	0.821	24464	13693	14066	0.1225	0.4046	0.4352	0.009	0.4701	28125	0.9215	11861	11965	0.6675	13304	13255
Solyc08g014360	4217825	4223907	Cinnamyl alcohol dehydrogenase-like protein (AHRD V1 **** A9PHZ1_POPTR), contains Interpro domain(s) IPR002085 Alcohol dehydrogenase superfamily, zinc-containing	K4CJ69_SOLLC	0.0069	0.0024	0.0138	0.0119	0	0	0	0	0	0	0	0	0.0014	0.0009	0.002	0.0001	0.0001	0	0	0	0.0001	0.0003	0	0	0	0	0	0	0.0015	0	0	0	0	0	0	0	0	0	0.0003	0.001	0.0025	0.0005	0.0026	0	0
Solyc08g078090	61928386	61930044	Lipase (Fragment) (AHRD V1 ***- Q9ZTW1_DIACA), contains Interpro domain(s) IPR002921 Lipase, class 3	K4CNG8_SOLLC	0.0036	0.0903	0.0054	0.0303	0.0181	0.048	0.0201	0.1265	0.038	0.0362	0.0561	0.0398	0.1176	0.0464	0.0199	0.0517	0.0246	0.1177	0.0386	0.0251	0.0632	0.0266	0.0667	0.0702	0.0805	0.16	0.0267	0.0705	0.0565	0.0526	0.1291	0.1266	0.1112	0.067	0.0392	0.0516	0.1387	0.0102	0.0684	0.0267	0.0365	0.0218	0.025	0.0328	0.0489
Solyc08g083520	62917126	62919071	Flavonoid 3%26apos,,5%26apos,-hydroxylase (AHRD V1 ***- C75A2_SOLME), contains Interpro domain(s) IPR002401 Cytochrome P450, E-class, group I	K4CPP1_SOLLC	0.1892	0.4373	0.1553	0.2179	0.1091	0.1589	0.1025	0.1783	0.1155	0.1893	0.1348	0.1926	0.4946	0.3283	0.3838	0.2413	0.2365	0.1984	0.226	0.229	0.2247	0.2332	0.129	0.1496	0.1504	0.0914	0.0948	0.1131	0.1149	0.1426	0.0627	0.0862	0.0929	0.2036	0.162	0.1174	0.2008	0.0284	0.0796	0.0574	0.0478	0.0453	0.0506	0.0636	0.0719
Solyc08g083510	62937617	62939757	Flavonoid 3%26apos,,5%26apos,-hydroxylase (AHRD V1 **-- C75A2_SOLME), contains Interpro domain(s) IPR002401 Cytochrome P450, E-class, group I	K4CPX2_SOLLC	0.5969	0.0433	0.0776	0.1382	0.0223	0.207	0.0179	0.1873	0.0157	0.3968	0.0105	0.4665	0.2698	0.0941	0.0636	0.0208	0.0391	0.0544	0.0254	0.0287	0.0159	0.0158	0.0627	0.0684	0.0745	0.0227	0.0547	0.0789	0.0528	0.0402	0.0477	0.045	0.0394	0.0949	0.0421	0.0329	0.0495	0.0059	0.0216	0.0242	0.0325	0.0262	0.0284	0.0442	0.02
Solyc08g082450	65255383	65260129	Lipase class 3 family protein (AHRD V1 ***- D7LYU5_ARALY), contains Interpro domain(s) IPR002921 Lipase, class 3	K4CPY8_SOLLC	0.0018	0.0008	0.0028	0.0029	0	0.0001	0	0	0	0	0	0	0.0007	0.001	0.0006	0.0005	0.0012	0	0.0003	0.0011	0.0056	0.0199	0.0001	0.0002	0	0.0114	0	0	0	0.0012	0	0.0003	0.0006	0	0	0.0002	0	0	0.0056	0.0097	0.0043	0.0024	0.0082	0	0.0002
Solyc08g083280	65783774	65786151	Alcohol dehydrogenase 2 (AHRD V1 **** B6TDN5_MAIZE), contains Interpro domain(s) IPR002085 Alcohol dehydrogenase superfamily, zinc-containing	K4CPY9_SOLLC	0.0069	0.0016	0.0078	0.0038	0.0023	0.0018	0.0014	0.0026	0.0004	0.0004	0.0005	0.0011	0.0029	0.002	0.0014	0.0013	0.0017	0.0012	0.0011	0.0012	0.0011	0.0048	0.001	0.0005	0.0031	0.0031	0.0006	0.0082	0.0012	0.0006	0.0007	0.0019	0.0007	0	0	0.0002	0.005	0	0.0028	0.0029	0.0016	0.0009	0.003	0.004	0.0023
Solyc09g037020	20730188	20730454	Alcohol dehydrogenase 3 (Fragment) (AHRD V1 ***- Q84UY2_PETHY), contains Interpro domain(s) IPR002085 Alcohol dehydrogenase superfamily, zinc-containing	K4CSQ5_SOLLC	0.0253	0.0046	0.0245	0.0168	0	0	0	0	0	0	0	0	0	0.0025	0.006	0.0083	0.0014	0	0.0129	0.0071	0.0117	0.0073	0.0171	0.0093	0.022	0	0	0	0	0.0032	0.0144	0.0084	0.0088	0	0.0114	0.0207	0	0	0	0	0	0	0	0.0157	0.0284
Solyc09g037040	20758484	20758636	Alcohol dehydrogenase (AHRD V1 ***- B3TM26_ELAGV)	K4CSQ7_SOLLC	0.0024	0.0006	0	0.0016	0	0	0	0	0	0	0	0	0.0009	0.0008	0	0.0062	0.0054	0	0.0152	0.0086	0.0311	0.009	0.0157	0.0213	0.0424	0	0	0.0032	0.0028	0.0051	0.0122	0.0648	0.0537	0.0089	0.0095	0.0224	0.0121	0	0	0	0	0	0	0.0494	0.0464
Solyc09g037060	20763540	20763989	Alcohol dehydrogenase 1 (AHRD V1 --*- ADH1_SOLTU)	K4CSQ9_SOLLC	0.0103	0.0016	0.0098	0.0048	0	0	0	0	0	0	0	0	0	0	0.0056	0.004	0.0005	0	0.0012	0.0003	0.0024	0.002	0	0	0	0	0	0	0.0025	0	0	0	0	0	0	0	0	0	0	0	0	0	0	0	0
Solyc09g055890	46063589	46066095	Lipoxygenase (AHRD V1 ***- B9SMP7_RICCO), contains Interpro domain(s) IPR001246 Lipoxygenase, plant	K4CT84_SOLLC	0.0373	0.0185	0.03	0.021	0.0253	0.0246	0.0197	0.0246	0.0226	0.0241	0.0128	0.0134	0.03	0.0172	0.022	0.0611	0.0544	0.0306	0.0428	0.0478	0.0958	0.0853	0.0958	0.0953	0.0873	0.0935	0.0878	0.095	0.1798	0.0839	0.1403	0.1283	0.1219	0.0224	0.0573	0.0694	0.0205	0.0145	0.0754	0.0481	0.0685	0.0688	0.0528	0.2005	0.148
Solyc09g055900	46067294	46070439	Lipoxygenase (AHRD V1 ***- A5C523_VITVI), contains Interpro domain(s) IPR001246 Lipoxygenase, plant	K4CT85_SOLLC	0.0143	0.0099	0.0114	0.0111	0.0046	0.0108	0.003	0.0084	0.0014	0.0036	0.0028	0.0097	0.0142	0.0158	0.0083	0.0248	0.0086	0.0202	0.0125	0.011	0.0231	0.0078	0.0156	0.0165	0.0181	0.02	0.0067	0.0013	0.0103	0.0079	0.006	0.0082	0.0043	0.0178	0.0135	0.0176	0.028	0.0099	0.0057	0.0059	0.0117	0.007	0.0089	0.0119	0.0087
Solyc09g056350	48783965	48806510	Lipase class 3 family protein (AHRD V1 ***- D7L6K1_ARALY), contains Interpro domain(s) IPR002921 Lipase, class 3	K4CTD0_SOLLC	0.0635	0.0874	0.0861	0.0863	0.0551	0.0765	0.0471	0.0609	0.0496	0.047	0.0607	0.0602	0.1444	0.1072	0.1408	0.0707	0.0898	0.0734	0.0816	0.0846	0.0738	0.0826	0.0829	0.0877	0.0866	0.1053	0.1197	0.1717	0.0532	0.086	0.1138	0.1265	0.1159	0.0688	0.0825	0.0765	0.0831	0.095	0.0911	0.0633	0.0825	0.0753	0.0663	0.1079	0.1065
Solyc09g059020	53003785	53006771	Alcohol dehydrogenase zinc-containing (AHRD V1 **** Q6HFT1_BACHK), contains Interpro domain(s) IPR002085 Alcohol dehydrogenase superfamily, zinc-containing	K4CTJ1_SOLLC	0.0048	0.0023	0.0053	0.0058	0.0035	0.0072	0.0014	0.0036	0.0059	0.0038	0.0018	0.0145	0.0005	0.0009	0.0012	0.0041	0.0023	0.0048	0.0014	0.0014	0.004	0.0047	0.0057	0.0061	0.005	0.0026	0.0013	0.0067	0.0051	0.0074	0.0038	0.004	0.0058	0.0025	0.0005	0.0034	0	0	0.0033	0.0053	0.0048	0.0062	0.0042	0.0128	0.0097
Solyc09g059030	53010842	53014433	Alcohol dehydrogenase zinc-containing (AHRD V1 **-* Q637W0_BACCZ), contains Interpro domain(s) IPR002085 Alcohol dehydrogenase superfamily, zinc-containing	K4CTJ2_SOLLC	0.003	0.0027	0.0108	0.0033	0.3905	0.3376	0.3551	0.3258	0.4632	0.3134	0.1836	0.1878	0.0016	0.0012	0.0026	0.2967	0.3252	0.2107	0.2641	0.2869	0.4003	0.3658	0.4675	0.4734	0.4757	0.4496	0.412	0.3968	0.3395	0.5508	0.5576	0.5873	0.5686	0.2335	0.3781	0.6391	0.2191	0.5986	0.5802	10656	0.9532	0.9849	0.9868	0.6512	0.7208
Solyc09g059040	53050984	53054540	Alcohol dehydrogenase zinc-containing (AHRD V1 *-*- D3UKE0_LISSS), contains Interpro domain(s) IPR002085 Alcohol dehydrogenase superfamily, zinc-containing	K4CTJ3_SOLLC	0.5454	0.2589	0.2688	0.2808	0.2658	0.2105	0.287	0.2166	0.2828	0.1618	0.1947	0.2884	0.2521	0.2147	0.1974	0.2904	0.2624	0.2619	0.2166	0.2361	0.433	0.4506	0.4657	0.4341	0.4402	0.7187	0.789	0.6642	0.4539	0.4471	0.71	0.5674	0.6174	0.3104	0.3831	0.4874	0.3275	14667	12244	26861	25553	32082	30303	19921	0.8125
Solyc09g075860	67508407	67513076	Lipoxygenase (AHRD V1 **** Q41430_SOLTU), contains Interpro domain(s) IPR001246 Lipoxygenase, plant	K4CVG3_SOLLC	0.0167	0.0439	0.0206	0.0634	0.0247	0.0774	0.0233	0.0729	0.0178	0.0385	0.0142	0.053	0.0388	0.029	0.0257	0.0697	0.0603	0.0475	0.054	0.0558	0.0584	0.0562	0.1672	0.1606	0.164	0.0719	0.2855	0.2175	0.2096	0.1554	0.3938	0.3421	0.3717	0.0498	0.0982	0.1401	0.0581	0.0119	0.0556	0.0309	0.0501	0.0325	0.0364	0.17	0.1717
Solyc09g075870	67515791	67520233	Lipoxygenase (AHRD V1 **** B9RSQ2_RICCO), contains Interpro domain(s) IPR001246 Lipoxygenase, plant	K4CVG4_SOLLC	0.0014	0.0008	0.0039	0.0003	0.0003	0.0048	0.0001	0.007	0	0.0088	0.0003	0.0402	0.0006	0.0004	0.0003	0	0.0001	0.0009	0.0001	0	0	0	0	0	0	0.0005	0.0013	0	0.0006	0	0	0	0	0.0002	0.0002	0	0	0	0	0.0002	0.0001	0.0006	0.0004	0.0003	0
Solyc09g091050	70389731	70399849	Lipase (AHRD V1 *-*- B6V3M3_9ROSI), contains Interpro domain(s) IPR002921 Lipase, class 3	K4CWD1_SOLLC	0.0183	0.0252	0.028	0.0248	0.0766	0.062	0.095	0.055	0.0739	0.0524	0.0712	0.0684	0.0381	0.0396	0.0379	0.0969	0.0793	0.0707	0.0968	0.0911	0.0875	0.0736	0.0859	0.0785	0.0804	0.0643	0.041	0.2118	0.144	0.1553	0.2741	0.2646	0.2357	0.1042	0.0856	0.1175	0.0849	0.5809	0.1162	0.1189	0.1292	0.1467	0.0947	0.0901	0.1049
Solyc09g091700	70942483	70943780	Alcohol dehydrogenase zinc-containing (AHRD V1 **-* B4RDK4_PHEZH), contains Interpro domain(s) IPR002085 Alcohol dehydrogenase superfamily, zinc-containing	K4CWJ6_SOLLC	0.003	0.0056	0.0039	0.0061	0.0031	0.0696	0.0053	0.042	0.0014	0.3881	0.0125	0.0294	0.0074	0.0064	0.004	0.0046	0.0044	0.0392	0.0052	0.0064	0.0052	0.0026	0.0041	0.0035	0.0016	0.0044	0.0004	0	0.0028	0.0022	0.0009	0.0037	0.0012	0.0034	0.0028	0.0013	0.0097	0	0.0226	0.0254	0.0166	0.0154	0.0263	0.0014	0.0032
Solyc09g098450	72249444	72261066	Sn1-specific diacylglycerol lipase alpha (AHRD V1 *-*- B0X8K9_CULQU), contains Interpro domain(s) IPR002921 Lipase, class 3	K4CX15_SOLLC	0.0226	0.0366	0.0328	0.0379	0.0313	0.04	0.0351	0.0356	0.0198	0.0183	0.0369	0.0356	0.0533	0.047	0.0491	0.1019	0.0838	0.055	0.0802	0.0829	0.1096	0.1038	0.0794	0.0801	0.0899	0.0674	0.0873	0.0801	0.0949	0.1174	0.1314	0.1266	0.1235	0.0888	0.0851	0.0958	0.051	0.1029	0.0686	0.0608	0.0733	0.0646	0.0618	0.1074	0.0991
Solyc09g098460	72269628	72271001	Lipase (Fragment) (AHRD V1 ***- Q9ZTW1_DIACA), contains Interpro domain(s) IPR002921 Lipase, class 3	K4CX16_SOLLC	0	0	0.0005	0.0002	0	0	0	0	0	0	0	0	0.0002	0	0.0001	0	0	0.0001	0	0	0	0	0	0	0	0	0.0004	0.0007	0	0	0	0.0004	0	0	0	0	0	0	0	0	0	0	0	0	0
Solyc10g007710	1960324	1964209	Lipase (Class 3)-like protein (AHRD V1 ***- Q943F9_ORYSJ)	K4CXV0_SOLLC	0.0198	0.0284	0.0288	0.0073	0.0002	0.0052	0.0036	0.0069	0.0072	0.0188	0.0524	0.0362	0.0467	0.1006	0.1502	0.0206	0.0216	0.0593	0.0514	0.0452	0.0094	0.014	0.0005	0.0015	0.0013	0.0005	0.0003	0	0.0174	0.0008	0	0.0003	0.0002	0.0228	0.0038	0.0007	0.0248	0	0.0011	0.0022	0.0029	0.0015	0.0018	0.0012	0.0003
Solyc10g007960	2121096	2122571	Allene oxide synthase (AHRD V1 **-* A0MAV5_SOYBN), contains Interpro domain(s) IPR001128 Cytochrome P450	Q8GZP5_SOLLC	0.0325	0.0002	0.0329	0.0026	0.1046	0.0063	0.029	0.0005	0.0202	0	0.006	0.0001	0.0002	0.0038	0.0004	0	0.0001	0.0003	0.0001	0.0001	0.0043	0	0	0	0	0.0008	0	0	0	0.0005	0	0	0	0.0049	0.0013	0.0003	0	0	0.0388	0.0287	0.0212	0.0326	0.0355	0.0002	0
Solyc11g010960	4006687	4010471	Alcohol dehydrogenase (AHRD V1 ***- ADH2_BACST), contains Interpro domain(s) IPR002085 Alcohol dehydrogenase superfamily, zinc-containing	K4D5Q4_SOLLC	0.1346	11688	0.1065	0.7992	0.0073	0.2093	0.01	0.2869	0.0162	0.1028	0.0135	0.2569	0.782	0.296	18965	0.1417	0.7105	0.6263	0.62	0.5632	0.0383	0.1617	26067	19499	23394	0.4393	64454	0.6323	0.5909	23892	1839	11239	15799	11331	12536	13477	0.6652	0	0.3985	0.3293	0.331	0.1972	0.3527	0.9252	10302
Solyc11g010980	4015080	4019102	Alcohol dehydrogenase (AHRD V1 ***- ADH2_BACST), contains Interpro domain(s) IPR002085 Alcohol dehydrogenase superfamily, zinc-containing	K4D5Q5_SOLLC	0.0033	0.0105	0.0059	0.0081	0.0003	0.0104	0.0002	0.0006	0	0.009	0	0.0027	0.0108	0.0332	0.0143	0.0002	0.0057	0.0006	0.0017	0.0001	0.0005	0.0001	0.0022	0.0023	0.0036	0.003	0.0316	0	0.0094	0.0011	0	0	0.0008	0.0017	0.0162	0.0039	0	0	0.0012	0	0	0	0	0	0.0003
Solyc11g010990	4026527	4029450	Alcohol dehydrogenase (AHRD V1 ***- ADH2_BACST), contains Interpro domain(s) IPR002085 Alcohol dehydrogenase superfamily, zinc-containing	K4D5Q6_SOLLC	0.0016	0.0068	0.0107	0.0082	0	0.0033	0	0.0011	0	0.0022	0	0.0038	0.0178	0.0844	0.0042	0.0077	0.0069	0.006	0.0074	0.0097	0.0047	0.0026	0.012	0.0072	0.0157	0.0023	0.0045	0	0.0026	0.0104	0	0	0.0016	0.0164	0.0044	0.0011	0.0105	0	0.0002	0	0	0	0	0.0003	0
Solyc11g011120	4202087	4208795	Calmodulin-binding heat-shock protein (AHRD V1 **-- Q41251_TOBAC), contains Interpro domain(s) IPR002921 Lipase, class 3	K4D5R9_SOLLC	0.0197	0.0233	0.0733	0.0308	0.2014	0.1787	0.1398	0.1276	0.2349	0.1571	0.296	0.1907	0.0172	0.0265	0.0771	0.0487	0.0297	0.0422	0.0475	0.0439	0.1617	0.0756	0.0704	0.0785	0.0733	0.1221	0.1416	0.2594	0.069	0.078	0.1629	0.1296	0.1094	0.0745	0.0755	0.079	0.0797	0.3226	0.2007	0.1465	0.2418	0.2166	0.2016	0.19	0.1718
Solyc11g011330	4375432	4377584	Cinnamyl alcohol dehydrogenase (AHRD V1 **** D1FWZ8_SOYBN), contains Interpro domain(s) IPR002085 Alcohol dehydrogenase superfamily, zinc-containing	K4D5T8_SOLLC	0.0295	0.0004	0.0017	0.0002	0.0008	0.0011	0.0002	0.0007	0.0513	0.0639	0.0103	0.0056	0.0001	0	0.0003	0.0001	0	0.0004	0	0.0002	0.0061	0.0019	0.0115	0.0009	0	0.0011	0	0.0009	0	0	0.0072	0	0.0004	0.0077	0.0214	0.0028	0.0229	0.0076	0.0171	11417	0.3708	0.8072	0.6362	0.1303	0.0009
Solyc11g011340	4388046	4390568	Alcohol dehydrogenase (AHRD V1 ***- Q8KRC3_MYXXA), contains Interpro domain(s) IPR002085 Alcohol dehydrogenase superfamily, zinc-containing	K4D5T9_SOLLC	0.0046	0.0013	0.0124	0.004	0.0019	0.028	0.0003	0.0084	0.0172	0.1685	0.0047	0.0301	0.004	0.0004	0.0017	0.0001	0.0018	0.0184	0.0009	0.0009	0.0154	0.007	0.0474	0.0038	0.0011	0.0057	0.0111	0.0105	0.0052	0	0.0111	0.0009	0.0002	0.0055	0.0238	0.0035	0.1152	0.0038	0.0778	0.1831	0.1518	0.2966	0.1512	0.0578	0.0009
Solyc11g065530	50971492	50973006	Lipase (Fragment) (AHRD V1 ***- Q9ZTW1_DIACA), contains Interpro domain(s) IPR002921 Lipase, class 3	K4D9G3_SOLLC	0.3106	0.0245	0.0077	0.0383	0.0868	0.0076	0.0953	0.0051	0.089	0.0014	0.1487	0.0016	0.0135	0.0112	0.0221	0.2096	0.2209	0.0671	0.1318	0.1438	0.2796	0.4146	0.3078	0.3253	0.4055	0.4054	0.0556	0.1179	0.0647	0.5952	0.3032	0.3235	0.4011	0.1059	0.1748	0.0543	0.0889	0.378	0.6449	0.336	0.276	0.5455	0.2727	0.2612	0.2672
Solyc11g071290	54819572	54826199	Alcohol dehydrogenase (AHRD V1 **** Q43169_SOLTU), contains Interpro domain(s) IPR002085 Alcohol dehydrogenase superfamily, zinc-containing	K4DAI6_SOLLC	0.0097	0.064	0.0012	0.0017	0.0079	0.1466	0.0054	0.0811	0.001	0.3466	0.0007	0.1207	13751	0	0.019	0.0085	0.4663	0.2626	0.2205	0.2955	0.0005	0.0038	0.022	0.0216	0.0343	0.0072	0.0238	0.0039	0.0551	0.0037	0.0023	0.0016	0.0068	0.0891	0.0207	0.004	0.1311	0	0.0042	0.0055	0.0044	0.007	0.0028	0.0005	0.0026
Solyc11g072640	55866935	55871786	Mitochondrial trans-2-enoyl-CoA reductase (AHRD V1 **-- D2VNA9_NAEGR), contains Interpro domain(s) IPR002085 Alcohol dehydrogenase superfamily, zinc-containing	K4DAX1_SOLLC	0.4957	0.5369	0.4448	0.6046	0.2349	0.2436	0.2384	0.2267	0.2714	0.2037	0.2379	0.218	0.4601	0.3677	0.3158	0.2958	0.2532	0.1794	0.2594	0.2731	0.2344	0.2606	0.2316	0.2222	0.2359	0.2231	0.2071	0.2756	0.4237	0.2193	0.2162	0.235	0.2415	0.2871	0.2758	0.2502	0.3277	0.5148	0.2436	0.2919	0.2753	0.3102	0.3037	0.2246	0.223
Solyc11g072650	55873616	55876612	Trans-2-enoyl CoA reductase (AHRD V1 **-- C5MRG3_9ROSI), contains Interpro domain(s) IPR002085 Alcohol dehydrogenase superfamily, zinc-containing	K4DAX2_SOLLC	0.0251	0.0026	0.0024	0.0014	0.0145	0.0003	0.0298	0.0004	0.02	0.0001	0.0036	0.0006	0.0101	0.0043	0.0041	0.0067	0.0034	0.0007	0.0024	0.0033	0.0055	0.0148	0	0.0011	0	0.0047	0.0009	0.0005	0	0.0054	0.0029	0.0019	0.0028	0.0017	0.0019	0.0004	0.0056	0	0.0025	0.0064	0.0052	0.0034	0.0053	0.0194	0.0015
Solyc12g010910	3811811	3813376	Lipase (Fragment) (AHRD V1 ***- Q9ZTW1_DIACA), contains Interpro domain(s) IPR002921 Lipase, class 3	K4DCH7_SOLLC	0.0257	0.0516	0.0588	0.0447	0.0206	0.0572	0.0109	0.0237	0.0039	0.0553	0.0149	0.0878	0.0659	0.2137	0.1076	0.052	0.0879	0.0566	0.0605	0.0663	0.0509	0.0803	0.1512	0.0744	0.0297	0.1678	0.0453	0.0264	0.0632	0.0553	0.0465	0.0272	0.008	0.027	0.055	0.0749	0.0849	0	0.0365	0.0883	0.0862	0.0465	0.0928	0.0429	0.0437
Solyc12g010950	3827848	3830773	Alcohol dehydrogenase zinc-containing (AHRD V1 **-- Q9A6R7_CAUCR), contains Interpro domain(s) IPR002085 Alcohol dehydrogenase superfamily, zinc-containing	K4DCI1_SOLLC	0.0062	0.0087	0.0033	0.0021	0.0022	0.0301	0.0034	0.0429	0.0103	0.0412	0.005	0.0525	0.0121	0.0165	0.0017	0.0511	0.0476	0.0652	0.0415	0.0424	0.1338	0.1441	0.0613	0.0942	0.1175	0.2957	0.2123	0.3266	0.0662	0.1309	0.4205	0.3137	0.3159	0.0288	0.0429	0.0586	0.0352	10169	0.6474	0.7144	0.4803	0.4672	0.5869	0.5884	0.5449
Solyc12g010960	3832263	3833603	Alcohol dehydrogenase zinc-binding domain protein (AHRD V1 **-- A8H5V5_SHEPA), contains Interpro domain(s) IPR002085 Alcohol dehydrogenase superfamily, zinc-containing	K4DCI2_SOLLC	0.0126	0.0126	0.0154	0.0311	0.1081	0.2865	0.0775	0.0686	0.0281	0.1829	0.0209	0.1952	0.0041	0.0194	0.0047	0.0247	0.0239	0.0628	0.0209	0.02	0.043	0.017	0.0342	0.0116	0.0102	0.1286	0.1647	0.0108	0.0211	0.0052	0.0504	0.0102	0.0059	0.1072	0.0684	0.0067	0.0887	0	0.0939	0.0173	0.0199	0.0529	0.0425	0.0324	0.0087
Solyc12g010970	3833703	3835990	Alcohol dehydrogenase-like protein (AHRD V1 **-- Q2KNL2_OCIBA), contains Interpro domain(s) IPR002085 Alcohol dehydrogenase superfamily, zinc-containing	K4DCI3_SOLLC	0.0057	0.002	0.0056	0.0032	0.0299	0.1631	0.0036	0.0186	0.0026	0.1056	0.0113	0.1367	0.0007	0.0011	0.0019	0.0131	0.0126	0.0433	0.0148	0.0099	0.0305	0.0094	0.0163	0.0033	0.0045	0.0863	0.0838	0.0049	0.0111	0.0013	0.0144	0.0029	0.0024	0.0628	0.0471	0.0074	0.0322	0	0.0678	0.0122	0.0126	0.0416	0.0335	0.0098	0.0051
Solyc12g011040	3894074	3904280	Lipoxygenase (AHRD V1 ***- O24370_SOLTU), contains Interpro domain(s) IPR001246 Lipoxygenase, plant	K4DCJ0_SOLLC	0.1125	0.0553	0.0239	0.0283	0.0159	0.5167	0.0051	0.1585	0.0021	0.5616	0.0012	0.3441	11369	0.0022	0.0262	0.004	0.3296	0.2055	0.15	0.2288	0.0038	0.0059	0.0819	0.1381	0.19	0.0322	0.4433	0.0057	0.1984	0.0444	0.0071	0.0113	0.0294	0.141	0.1339	0.1028	0.0317	0	0.0195	0	0.001	0.0004	0.0005	0.0033	0.0252
Solyc12g014050	4860592	4867016	Zinc-containing alcohol dehydrogenase (AHRD V1 **-- D3B4R9_POLPA), contains Interpro domain(s) IPR002085 Alcohol dehydrogenase superfamily, zinc-containing	K4DCU0_SOLLC	0.1312	0.1493	0.116	0.0919	0.1336	0.091	0.139	0.1039	0.123	0.1194	0.125	0.1603	0.155	0.1736	0.1375	0.1612	0.2049	0.1198	0.1754	0.1685	0.1899	0.2171	0.2577	0.2579	0.2993	0.2127	0.1326	0.1645	0.2469	0.2775	0.2138	0.2495	0.2698	0.1703	0.2091	0.2881	0.4031	0.3538	0.3864	0.4562	0.3632	0.4029	0.438	0.2464	0.2263
Solyc12g088800	64030337	64035398	Lipase (AHRD V1 ***- Q5S8F1_RICCO), contains Interpro domain(s) IPR002921 Lipase, class 3	K4DGV1_SOLLC	0.0022	0.0113	0.0077	0.0206	0.0004	0.0002	0.0001	0.0008	0.0001	0.0039	0.0002	0.0015	0.0245	0.0125	0.1216	0.0009	0.0005	0.0028	0.0009	0.0008	0.0008	0.0015	0.0008	0	0.0002	0.002	0	0.0007	0	0.0017	0.0031	0.0028	0.001	0.0003	0	0	0.0027	0	0.0077	0.0085	0.0117	0.0108	0.0109	0.0009	0.0007
Solyc12g094500	64727069	64730638	Alcohol dehydrogenase 1 (AHRD V1 ***- B6TD57_MAIZE), contains Interpro domain(s) IPR002085 Alcohol dehydrogenase superfamily, zinc-containing	K4DH22_SOLLC	0.1461	0.3229	0.1864	0.1997	0.1089	0.1448	0.1278	0.1518	0.1151	0.1138	0.1469	0.1684	0.3166	0.2184	0.1645	0.1318	0.1514	0.2071	0.1242	0.1365	0.1304	0.1352	0.1731	0.1832	0.1792	0.275	0.3205	0.0995	0.1672	0.2393	0.1824	0.1867	0.2131	0.1522	0.1145	0.0887	0.2175	0.0463	0.162	0.1415	0.1151	0.1234	0.1328	0.1227	0.1185
Solyc12g096760	65539079	65542630	Alcohol dehydrogenase zinc-containing (AHRD V1 **-- Q5HE18_STAAC), contains Interpro domain(s) IPR002085 Alcohol dehydrogenase superfamily, zinc-containing	K4DHE9_SOLLC	11071	0.6143	0.8409	0.8964	0.366	0.3493	0.3627	0.2524	0.2794	0.4151	0.3166	0.2992	10566	11552	11492	0.4732	0.5819	0.6022	0.496	0.5315	0.572	0.553	0.6381	0.6389	0.6676	0.7348	0.9554	10204	0.311	0.7324	0.825	0.7884	0.7682	0.4089	0.4624	0.5812	0.2607	0.3333	0.9748	12635	0.9724	0.9819	10637	0.4705	0.684
Solyc12g096780	65557520	65560391	Mitochondrial trans-2-enoyl-CoA reductase (AHRD V1 **-- A2A846_MOUSE), contains Interpro domain(s) IPR002085 Alcohol dehydrogenase superfamily, zinc-containing	K4DHF1_SOLLC	0.5988	12061	0.2533	0.1573	0.7362	14203	0.3472	0.5703	0.1893	26996	0.6154	1337	13181	0.1836	0.994	0.0209	0.3912	0.6976	0.484	0.3837	0.0616	0.0125	0.0011	0	0.0026	0.0038	0.1104	0.0009	0.0177	0.0004	0.0007	0	0	0.2306	0.085	0.0132	0.1166	0	0.0057	0	0	0.0008	0.0003	0.0003	0
Solyc12g098730	66141870	66143261	Lipase (Fragment) (AHRD V1 **-- Q9ZTW1_DIACA), contains Interpro domain(s) IPR002921 Lipase, class 3	K4DHP6_SOLLC	0.0001	0.0001	0.0001	0	0	0.0001	0	0	0	0	0.0001	0	0.0001	0.0001	0.0001	0	0.0001	0	0	0.0001	0.0002	0.0009	0	0	0	0.0009	0	0	0	0	0	0	0	0	0	0	0	0	0.0096	0.0066	0.0035	0.0051	0.004	0	0
[truncated: 30 more columns]

## Sheet: Lip_ExpressedinFruit
List of the potential candidate genes expressed in fruit tissues that has been annotated within the identified QGRs.
Gene expression has been obtained from TomExpress [106].
Conditional formatting has been applied, highlighting in pale red the expression levels > 1.
A heatmap based on the gene expression reported in this table has been reported as Supplemental Figure S1.2.
The genes which have been demonstrated to functionally underlie aroma QTLs in tomato were highlighted in bold.
Solyc ID	Start (bp)	End (bp)	Annotation	Uniprot ID	Symbol	S pimp|Wild Type|Fruit|Anthesis|-	S pimp|Wild Type|Fruit|Anthesis|-	S pimp|Wild Type|Fruit|Anthesis|-	S pimp|Wild Type|Fruit|Anthesis|-	S lyco|Wild Type|Fruit|0DPAe|-	S lyco|Wild Type|Fruit|0DPAe|-	S lyco|Wild Type|Fruit|1DPA|-	S lyco|Wild Type|Fruit|1DPA|-	S lyco|Wild Type|Fruit|2DPA|-	S lyco|Wild Type|Fruit|2DPA|-	S lyco|Wild Type|Fruit|5DPA|-	S lyco|Wild Type|Fruit|5DPA|-	S pimp|Wild Type|Fruit|4.DPA|-	S pimp|Wild Type|Fruit|4.DPA|-	S pimp|Wild Type|Fruit|4.DPA|-	S lyco|Wild Type|Fruit|4.dpa|-	S lyco|Wild Type|Fruit|4.dpa|-	S lyco|Wild Type|Fruit|4.dpa|-	S lyco|Wild Type|Fruit|7.dpa|-	S lyco|Wild Type|Fruit|7.dpa|-	S lyco|Wild Type|Fruit|10.dpa|-	S lyco|Wild Type|Fruit|10.dpa|-	S lyco|Wild Type|Fruit|Immature.Green.10.dpa|-	S lyco|Wild Type|Fruit|Immature.Green.10.dpa|-	S lyco|Wild Type|Fruit|Immature.Green.10.dpa|-	S lyco|Wild Type|Fruit|IMG_10DPA|-	S lyco|Wild Type|Fruit|IMG_10DPA|-	S lyco|Wild Type|Fruit|Immature.Green.14.dpa|-	S lyco|Wild Type|Fruit|Immature.Green.15.dpa|-	S lyco|Wild Type|Fruit|Immature.Green.17.dpa|-	S lyco|Wild Type|Fruit|Immature.Green.20.dpa|-	S lyco|Wild Type|Fruit|Immature.Green.20.dpa|-	S lyco|Wild Type|Fruit|Immature.Green.20.dpa|-	S lyco|Wild Type|Fruit|1.cm|-	S lyco|Wild Type|Fruit|2.cm|-	S lyco|Wild Type|Fruit|3.cm|-	S lyco|Wild Type|Fruit|IG+MG|sun	S lyco|Wild Type|Fruit|IG+MG|shade	S lyco|Wild Type|Fruit|Mature.Green|Ctrl	S lyco|Wild Type|Fruit|Mature.Green|Ctrl	S lyco|Wild Type|Fruit|Mature.Green|IAA	S lyco|Wild Type|Fruit|Mature.Green|ACC	S lyco|Wild Type|Fruit|Mature.Green|IAA+ACC	S lyco|Wild Type|Fruit|Mature.Green|-
Solyc01g006540	1113718	1123928	Lipoxygenase (AHRD V1 **** Q96573_SOLLC), contains Interpro domain(s) IPR001246 Lipoxygenase, plant	K4ASM0_SOLLC	loxC	0.012	0.003	0.0079	0.0225	0.0006	0.0004	0.0011	0.0018	0.0014	0	0.0002	0.0061	0.0038	0.0038	0.0081	0.0272	0.1412	0.1823	0.0375	0.0897	0.0617	0.2239	0.0463	0.0062	0.0017	0.073	0.0098	0.0002	0.0094	0.0043	0.0057	0.004	0.0038	0.1141	0.238	0.0797	0.0049	0.9893	0.5447	0.4152	0.321	10678	0.4129	0.0094
Solyc01g099210	89509072	89512847	Lipoxygenase (AHRD V1 **** Q0ZDG1_ACTDE), contains Interpro domain(s) IPR001246 Lipoxygenase, plant	K4B0V8_SOLLC	-	0.8226	37357	21464	11619	0.1514	0.3885	0.1506	0.4378	0.1108	0.2652	0.4125	0.5767	30733	13012	11776	0.0881	0.2512	0.3443	0.2862	0.2256	0.0441	0.0559	0.4039	0.3767	0.4882	0.0536	0.6022	0.0569	0.2014	0.3254	0.1677	0.127	0.2168	0.373	0.2269	0.1574	0.2127	0	0.1846	0.1287	0.1093	0.0814	0.0808	0.1176
Solyc01g108150	95505678	95521999	Oxidoreductase zinc-binding dehydrogenase family protein (AHRD V1 *--- Q22RF9_TETTH), contains Interpro domain(s) IPR002085 Alcohol dehydrogenase superfamily, zinc-containing	K4B331_SOLLC	-	0.0333	0.0206	0.0369	0.0709	0.1625	0.1139	0.0964	0.0897	0.4189	0.6719	0.1404	0.1084	0.1353	0.0127	0.021	0.3478	0.4237	0.0897	0.4908	0.3453	0.62	0.6159	4464	36089	29363	20426	32751	24383	31074	10905	102668	47133	40314	0.0526	0.4279	0.4401	15155	156738	16295	0.4036	0.6764	13536	0.4409	16157
Solyc02g090930	52398542	52402953	Lipase (AHRD V1 ***- Q5S8F1_RICCO), contains Interpro domain(s) IPR002921 Lipase, class 3	K4BCP2_SOLLC	-	0.0212	0.0806	0.0288	0.1088	0.0034	0.0417	0.0001	0.0141	0.0023	0.3558	0.0079	0.0735	0.2192	0.109	0.0901	0.0526	0.0297	0.0771	0.0357	0.0421	0.0936	0.0409	0.1552	0.1447	0.1143	0.2951	0.3404	0.0843	0.5109	0.1046	0.1645	0.1455	0.1065	0.1107	0.2068	0.2996	0.0068	0	0.1001	0.0327	0.0412	0.02	0.0381	0.0868
Solyc03g093360	54632041	54633214	Wound/stress protein (AHRD V1 **-- Q672Q3_SOLLC), contains Interpro domain(s) IPR001024 Lipoxygenase, LH2	K4BIL3_SOLLC	-	0.4542	0.0322	0.3813	0.1811	0.171	0.0395	0.2032	0.0319	0.2243	0.0831	0.5566	0.1611	0.6996	27594	19662	36245	29535	17178	20435	23719	41159	38361	33255	3737	42721	53324	26027	30609	16496	5473	22591	36319	40263	50936	25938	23803	0.6138	0.0048	0.9079	0.6542	0.4526	0.3417	0.7241	12975
Solyc03g095360	56412064	56426023	Alcohol dehydrogenase zinc-binding (AHRD V1 ***- C7D9L1_9RHOB), contains Interpro domain(s) IPR002085 Alcohol dehydrogenase superfamily, zinc-containing	K4BIW0_SOLLC	-	0.5731	0.4111	0.4726	0.3933	0.4417	0.4103	0.3945	0.3728	0.4117	0.3535	0.3082	0.3355	0.5214	0.4968	0.5264	0.482	0.3896	0.3545	0.3695	0.3818	0.4625	0.4845	0.4418	0.4554	0.4629	0.5209	0.6323	0.424	10601	0.5514	0.4858	0.4914	0.5122	0.4656	0.4595	0.5992	0.2765	0.4232	0.5789	0.6156	0.6384	0.6335	0.6187	0.5757
Solyc03g111550	62149409	62151816	GDSL esterase/lipase At3g48460 (AHRD V1 ***- GDL57_ARATH)%3B contains Interpro domain(s) IPR001087 Lipase%2C GDSL	K4BK18_SOLLC	-	0.0234	0.1003	0.0217	0.1045	0.004	0.013	0.0023	0.0173	0.0005	0.0122	0.0021	0.04	0.0817	0.0146	0.1905	0.0837	0.3533	0.1606	0.1869	0.195	0.0406	0.1256	26402	20822	26067	0.2251	16831	0.3326	13514	1783	16041	1256	17251	0.2154	0.4798	0.667	0.2085	0.8998	0.6134	0.438	0.3927	0.6229	0.4748	0.6704
Solyc04g010250	3577656	3583500	Lipase-like protein (AHRD V1 **-- Q9M3D1_ARATH), contains Interpro domain(s) IPR000073 Alpha/beta hydrolase fold-1	K4BPH9_SOLLC	-	0.5457	0.4341	0.2089	0.2762	0.5048	0.2709	0.5092	0.2666	0.5584	0.3683	0.3558	0.6351	0.3409	0.324	0.3083	0.6778	0.2949	0.7474	0.3084	0.2472	10548	0.5604	0.508	0.6531	0.5122	0.2737	0.2126	11275	0.7381	0.5645	0.4419	0.5798	0.4305	0.313	0.5884	1.57	0.07	0.083	0.4571	11257	0.9882	0.6763	0.9507	0.8979
Solyc04g054980	53517056	53518198	Lipoxygenase homology domain-containing protein 1 (AHRD V1 *--- LOXH1_MOUSE), contains Interpro domain(s) IPR001024 Lipoxygenase, LH2	K4BSP6_SOLLC	-	3496	34488	46407	29462	13031	16005	0.8776	20201	10119	19672	0.887	1642	25455	13788	0.7961	10796	13594	13678	0.9256	1181	0.8495	14338	24069	30324	35848	24807	28374	27999	19833	35796	23943	35227	36224	20496	11779	18223	0.9077	0.1829	26418	60974	36688	23834	45143	2169
Solyc04g054990	53522447	53524531	Lipoxygenase homology domain-containing protein 1 (AHRD V1 *--- LOXH1_HUMAN), contains Interpro domain(s) IPR001024 Lipoxygenase, LH2	K4BSP7_SOLLC	-	15565	37336	19302	0.9846	0.7525	16381	0.5136	1307	0.3911	13725	0.6138	22411	130047	20311	1911	0.353	10549	24227	0.8808	0.9052	0.147	0.449	14836	26866	32333	0.7017	12499	0.6602	0.7741	24136	0.501	11822	13481	24953	0.8265	0.6538	0.4918	0.0051	0.2872	0.6521	0.4034	0.1794	0.4937	0.4833
Solyc04g064710	55858388	55861421	Alcohol dehydrogenase 2 (AHRD V1 **** Q9FZ01_VITVI), contains Interpro domain(s) IPR002085 Alcohol dehydrogenase superfamily, zinc-containing	K4BT62_SOLLC	-	0.0157	0.0025	0.012	0.0094	0.0001	0.0001	0.0001	0.0004	0.0001	0	0.0001	0.0001	0.003	0.0031	0.0055	0.0019	0.0004	0.0013	0.0008	0.0007	0.0062	0.0069	0	0	0	0.0094	0	0	0.0003	0	0	0.0014	0.0014	0	0	0.0003	0	0.1343	23044	24837	17084	19186	21054	0
Solyc05g005480	352211	355615	Oxidoreductase zinc-binding dehydrogenase (AHRD V1 **** C2RQQ3_BACCE), contains Interpro domain(s) IPR002085 Alcohol dehydrogenase superfamily, zinc-containing	ENOX_SOLLC	EO QR	0.1023	0.2702	0.2888	0.3587	0.0198	0.0557	0.0179	0.0357	0.0095	0.0396	0.0228	0.0921	0.5113	0.871	0.5787	12009	11536	0.5696	0.7405	0.922	0.6346	0.973	0.9857	0.8596	0.6685	1222	0.2673	0.5473	0.4612	0.8917	0.4667	0.3996	0.3195	0.6212	0.5873	0.3003	0.4724	0.486	0.3289	0.702	0.5142	0.487	0.5492	0.2473
Solyc05g009390	3544526	3548741	Lipase-like protein (AHRD V1 **-- Q9LF16_ARATH), contains Interpro domain(s) IPR000073 Alpha/beta hydrolase fold-1	K4BXB3_SOLLC	-	0.13	0.2983	0.1916	0.3412	0.0538	0.1416	0.0464	0.1102	0.0466	0.0737	0.0714	0.1365	0.1735	0.1906	0.1496	0.1236	0.1055	0.0859	0.1008	0.109	0.1427	0.1404	0.099	0.0953	0.0967	0.1549	0.7	0.2488	0.1007	0.0984	0.1333	0.0851	0.103	0.1257	0.119	0.0628	0.0582	0.0382	0.1038	0.0712	0.0756	0.0906	0.076	0.0999
Solyc06g059740	37606747	37608946	Alcohol dehydrogenase 2 (AHRD V1 **** Q84UY3_PETHY), contains Interpro domain(s) IPR002085 Alcohol dehydrogenase superfamily, zinc-containing	K4C6G1_SOLLC	ADH2	0.7605	0.5459	0.1633	0.4845	144201	97502	19642	166007	265862	235038	45168	68002	11012	1.55	26626	60056	30879	0.6354	26827	26215	70903	5915	72033	69831	7724	28698	30249	302088	66369	9471	87754	9719	107325	66691	69285	74865	18498	170073	136394	172852	156475	212586	147175	41376
Solyc07g045090	58206449	58208220	Alcohol dehydrogenase zinc-binding domain protein (AHRD V1 **-* D2QM87_SPILD)%3B contains Interpro domain(s) IPR002085 Alcohol dehydrogenase superfamily%2C zinc-containing	K4CER7_SOLLC	-	0.0033	0.008	0.0025	0.0107	0.0002	0.0002	0.0005	0.0004	0	0	0.0003	0.0006	0.1961	0.0261	0.0466	0.0016	0.002	0.002	0.0055	0.0078	0.0004	0.0017	0.0011	0.001	0.0014	0.0045	0.0007	0	0.0003	0.0013	0	0.0004	0.0003	0.0048	0.0053	0.0042	0	0.106	0.2127	0.118	0.065	0.2554	0.0849	0.0004
Solyc08g014000	3516113	3522693	Lipoxygenase (AHRD V1 **** Q43190_SOLTU), contains Interpro domain(s) IPR001246 Lipoxygenase, plant	LOXA_SOLLC	LOX1.1 LOXA	0.2251	0.0008	0.1145	0.0223	0.6556	0.3159	0.2466	0.0231	0.136	0.1037	0.124	0.2324	0.0375	0.0255	0.0036	0.0033	0.0227	0.2364	0.0243	0.0387	0.0059	0.0016	0.2177	0.1341	0.1424	33372	36543	0.3724	0.1009	0.821	24464	13693	14066	0.1225	0.4046	0.4352	0.009	0.4701	28125	0.9215	11861	11965	0.6675	13304
Solyc09g059030	53010842	53014433	Alcohol dehydrogenase zinc-containing (AHRD V1 **-* Q637W0_BACCZ), contains Interpro domain(s) IPR002085 Alcohol dehydrogenase superfamily, zinc-containing	K4CTJ2_SOLLC	-	0.003	0.0027	0.0108	0.0033	0.3905	0.3376	0.3551	0.3258	0.4632	0.3134	0.1836	0.1878	0.0016	0.0012	0.0026	0.2967	0.3252	0.2107	0.2641	0.2869	0.4003	0.3658	0.4675	0.4734	0.4757	0.4496	0.412	0.3968	0.3395	0.5508	0.5576	0.5873	0.5686	0.2335	0.3781	0.6391	0.2191	0.5986	0.5802	10656	0.9532	0.9849	0.9868	0.6512
Solyc09g059040	53050984	53054540	Alcohol dehydrogenase zinc-containing (AHRD V1 *-*- D3UKE0_LISSS), contains Interpro domain(s) IPR002085 Alcohol dehydrogenase superfamily, zinc-containing	K4CTJ3_SOLLC	-	0.5454	0.2589	0.2688	0.2808	0.2658	0.2105	0.287	0.2166	0.2828	0.1618	0.1947	0.2884	0.2521	0.2147	0.1974	0.2904	0.2624	0.2619	0.2166	0.2361	0.433	0.4506	0.4657	0.4341	0.4402	0.7187	0.789	0.6642	0.4539	0.4471	0.71	0.5674	0.6174	0.3104	0.3831	0.4874	0.3275	14667	12244	26861	25553	32082	30303	19921
Solyc09g091050	70389731	70399849	Lipase (AHRD V1 *-*- B6V3M3_9ROSI), contains Interpro domain(s) IPR002921 Lipase, class 3	K4CWD1_SOLLC	-	0.0183	0.0252	0.028	0.0248	0.0766	0.062	0.095	0.055	0.0739	0.0524	0.0712	0.0684	0.0381	0.0396	0.0379	0.0969	0.0793	0.0707	0.0968	0.0911	0.0875	0.0736	0.0859	0.0785	0.0804	0.0643	0.041	0.2118	0.144	0.1553	0.2741	0.2646	0.2357	0.1042	0.0856	0.1175	0.0849	0.5809	0.1162	0.1189	0.1292	0.1467	0.0947	0.0901
Solyc11g010960	4006687	4010471	Alcohol dehydrogenase (AHRD V1 ***- ADH2_BACST), contains Interpro domain(s) IPR002085 Alcohol dehydrogenase superfamily, zinc-containing	K4D5Q4_SOLLC	-	0.1346	11688	0.1065	0.7992	0.0073	0.2093	0.01	0.2869	0.0162	0.1028	0.0135	0.2569	0.782	0.296	18965	0.1417	0.7105	0.6263	0.62	0.5632	0.0383	0.1617	26067	19499	23394	0.4393	64454	0.6323	0.5909	23892	1839	11239	15799	11331	12536	13477	0.6652	0	0.3985	0.3293	0.331	0.1972	0.3527	0.9252
Solyc11g011330	4375432	4377584	Cinnamyl alcohol dehydrogenase (AHRD V1 **** D1FWZ8_SOYBN), contains Interpro domain(s) IPR002085 Alcohol dehydrogenase superfamily, zinc-containing	K4D5T8_SOLLC	-	0.0295	0.0004	0.0017	0.0002	0.0008	0.0011	0.0002	0.0007	0.0513	0.0639	0.0103	0.0056	0.0001	0	0.0003	0.0001	0	0.0004	0	0.0002	0.0061	0.0019	0.0115	0.0009	0	0.0011	0	0.0009	0	0	0.0072	0	0.0004	0.0077	0.0214	0.0028	0.0229	0.0076	0.0171	11417	0.3708	0.8072	0.6362	0.1303
Solyc11g065530	50971492	50973006	Lipase (Fragment) (AHRD V1 ***- Q9ZTW1_DIACA), contains Interpro domain(s) IPR002921 Lipase, class 3	K4D9G3_SOLLC	-	0.3106	0.0245	0.0077	0.0383	0.0868	0.0076	0.0953	0.0051	0.089	0.0014	0.1487	0.0016	0.0135	0.0112	0.0221	0.2096	0.2209	0.0671	0.1318	0.1438	0.2796	0.4146	0.3078	0.3253	0.4055	0.4054	0.0556	0.1179	0.0647	0.5952	0.3032	0.3235	0.4011	0.1059	0.1748	0.0543	0.0889	0.378	0.6449	0.336	0.276	0.5455	0.2727	0.2612
Solyc11g071290	54819572	54826199	Alcohol dehydrogenase (AHRD V1 **** Q43169_SOLTU), contains Interpro domain(s) IPR002085 Alcohol dehydrogenase superfamily, zinc-containing	K4DAI6_SOLLC	-	0.0097	0.064	0.0012	0.0017	0.0079	0.1466	0.0054	0.0811	0.001	0.3466	0.0007	0.1207	13751	0	0.019	0.0085	0.4663	0.2626	0.2205	0.2955	0.0005	0.0038	0.022	0.0216	0.0343	0.0072	0.0238	0.0039	0.0551	0.0037	0.0023	0.0016	0.0068	0.0891	0.0207	0.004	0.1311	0	0.0042	0.0055	0.0044	0.007	0.0028	0.0005
Solyc12g010950	3827848	3830773	Alcohol dehydrogenase zinc-containing (AHRD V1 **-- Q9A6R7_CAUCR), contains Interpro domain(s) IPR002085 Alcohol dehydrogenase superfamily, zinc-containing	K4DCI1_SOLLC	-	0.0062	0.0087	0.0033	0.0021	0.0022	0.0301	0.0034	0.0429	0.0103	0.0412	0.005	0.0525	0.0121	0.0165	0.0017	0.0511	0.0476	0.0652	0.0415	0.0424	0.1338	0.1441	0.0613	0.0942	0.1175	0.2957	0.2123	0.3266	0.0662	0.1309	0.4205	0.3137	0.3159	0.0288	0.0429	0.0586	0.0352	10169	0.6474	0.7144	0.4803	0.4672	0.5869	0.5884
Solyc12g011040	3894074	3904280	Lipoxygenase (AHRD V1 ***- O24370_SOLTU), contains Interpro domain(s) IPR001246 Lipoxygenase, plant	K4DCJ0_SOLLC	-	0.1125	0.0553	0.0239	0.0283	0.0159	0.5167	0.0051	0.1585	0.0021	0.5616	0.0012	0.3441	11369	0.0022	0.0262	0.004	0.3296	0.2055	0.15	0.2288	0.0038	0.0059	0.0819	0.1381	0.19	0.0322	0.4433	0.0057	0.1984	0.0444	0.0071	0.0113	0.0294	0.141	0.1339	0.1028	0.0317	0	0.0195	0	0.001	0.0004	0.0005	0.0033
Solyc12g096760	65539079	65542630	Alcohol dehydrogenase zinc-containing (AHRD V1 **-- Q5HE18_STAAC), contains Interpro domain(s) IPR002085 Alcohol dehydrogenase superfamily, zinc-containing	K4DHE9_SOLLC	-	11071	0.6143	0.8409	0.8964	0.366	0.3493	0.3627	0.2524	0.2794	0.4151	0.3166	0.2992	10566	11552	11492	0.4732	0.5819	0.6022	0.496	0.5315	0.572	0.553	0.6381	0.6389	0.6676	0.7348	0.9554	10204	0.311	0.7324	0.825	0.7884	0.7682	0.4089	0.4624	0.5812	0.2607	0.3333	0.9748	12635	0.9724	0.9819	10637	0.4705
Solyc12g096780	65557520	65560391	Mitochondrial trans-2-enoyl-CoA reductase (AHRD V1 **-- A2A846_MOUSE), contains Interpro domain(s) IPR002085 Alcohol dehydrogenase superfamily, zinc-containing	K4DHF1_SOLLC	-	0.5988	12061	0.2533	0.1573	0.7362	14203	0.3472	0.5703	0.1893	26996	0.6154	1337	13181	0.1836	0.994	0.0209	0.3912	0.6976	0.484	0.3837	0.0616	0.0125	0.0011	0	0.0026	0.0038	0.1104	0.0009	0.0177	0.0004	0.0007	0	0	0.2306	0.085	0.0132	0.1166	0	0.0057	0	0	0.0008	0.0003	0.0003
[truncated: 31 more columns]
