# Supplementary material for: The Genetic Basis of Tomato Aroma
Source: Genes (Basel). 2021 Feb 4;12(2):226. doi: 10.3390/genes12020226 (PMC7915847; doi:10.3390/genes12020226)
Supplement: Supplementary file 1 [file genes-12-00226-s001.zip › Supp.Tables/S2.xlsx]

## Sheet: BCAA_QTL
Chr.	QGR	Original Name	Compound	START (Mb)	QTL max	END (Mb)	Population	Reference
T01	BCAA1	-	3-methyl-1-butanol		1.55		GWAS	Bauchet et al,, 2017
T01		1C, 1D	Isobutyl-acetate_3-Methylbutanol_2-Methylbutanol_Isovaleronitrile		2.79		ILs	Mathieu et al,, 2009
T01	BCAA2	-	2-Isobutylthiazole		55.1902		DP	Tikunov et al,, 2020
T01	BCAA3	-	1-Butanol, 3-methyl- , Butanoic acid, 3-methyl-	77.0399		77.2934	F6	Tikunov et al,, 2020
T02	BCAA4	-	1-Butanol, 3-methyl-		45.82		F2	Tikunov et al,, 2020
		2K	3-methylbutanal_3-methylbutanol_isovaleronitrile	41.41		48.06	ILs	Tieman et al,, 2006
		-	Leucine_Isoleucine	41.47		43.16	ILs	Kochevenko & Fernie, 2011
		-	Butanal, 3-methyl-	45.82		51.94	F2	Tikunov et al,, 2020
		-	Valine	45.31		49.46	ILs	Kochevenko & Fernie, 2011
		-	Butanoic acid, 3-methyl-		51.9401		F2	Tikunov et al,, 2020
		-	2-Isobutylthiazole	52.392		52.3924	RILs	Saliba-Colombani et al., 2001
		2F	3-methylbutanal , 3-methylbutanol , 2-methylbutanol , isovaleronitrile	51.04		54.88	ILs	Tieman et al,, 2006
		-	Leucine	53.76		54.88	ILs	Kochevenko & Fernie, 2011
T03	BCAA5	-	Leucine	0.4		1.28	ILs	Kochevenko & Fernie, 2011
		-	Butanal, 3-methyl-		0.466104		F6	Tikunov et al,, 2020
		-	Leucine , Valine , Isoleucine	1.7		3.7	ILs	Kochevenko & Fernie, 2011
	BCAA6	-	2-Isobutylthiazole		63.44		DP,F6	Tikunov et al,, 2020
		-	Butanal, 3-methyl- , 2- and 3-Methylbutanol	66.1		68.03	F2,F6	Tikunov et al,, 2020
		-	Isobutylacetate , 2-Methyl-1-butanol		61.72		GWAS	Tieman et al,, 2017
		-	Leucine , Valine , Isoleucine	64.3		67.07	ILs	Kochevenko & Fernie, 2011
		3I	3-methylbutanal , 2-methylbutanal , 2-methylbutanol , isovaleronitrile	64.3		69.09	ILs	Tieman et al,, 2006
		-	Valine	67.51		70.68	ILs	Kochevenko & Fernie, 2011
T04	BCAA7	-	Leucine , Valine , Isoleucine	1.35		2.97	ILs	Kochevenko & Fernie, 2011
		4A	2-Isobutylthiazole	1.68		2.86	ILs	Mathieu et al,, 2009
		-	2-Isobutylthiazole		4.71107		F6	Tikunov et al,, 2020
	BCAA8	meo4,1	2-(Methylthio)ethanol		29.77		RILs	Saliba-Colombani et al., 2001
	BCAA9	4E	3-Methylbutanal , 3-Methylbutanol	50.53		66.27	ILs	Mathieu et al,, 2009
		-	3-methyl-1-butanol		54.28		GWAS	Tieman et al,, 2017
		bea4,1	2-Methylbut-2-enal , 3-Methylpentan-1-ol		54.53		RILs	Saliba-Colombani et al., 2001
		-	2-methyl-1-butanol	55.19		55.58	GWAS	Bauchet et al,, 2017
		-	1-Butanol, 2-methyl-		58.88		F6	Tikunov et al,, 2020
		4C	3-Methylbutanol	59.73		63.22	ILs	Mathieu et al,, 2009
		4I	3-methylbutanal , 3-methylbutanol , isovaleronitrile , isoburylacetate , 2-methylbutanal , 2-methylbutanol	63.22		66.27	ILs	Tieman et al,, 2006
		-	Leucine , Isoleucine	65.14		66.27	ILs	Kochevenko & Fernie, 2011
T05	BCAA10	-	Valine , Isoleucine		0.75		ILs	Kochevenko & Fernie, 2011
		5A	2-methylbutanol , 3-methylbutanal , isovaleronitrile		1.94		ILs	Tieman et al,, 2006
		-	Leucine , Valine , Isoleucine	1.94		4.65	ILs	Kochevenko & Fernie, 2011
		-	Isobutyl acetate, 2-Methylbutanol, Isovaleronitrile, 2-Methylbutanal, 3-Methylbutanal, 2-Isobutylthiazole	0.85		62.96	ILs	Mathieu et al,, 2009
T06	BCAA11	-	3-(Methylthio)propanal		37.25		RILs	Saliba-Colombani et al., 2001
T06		-	Leucine_Valine_Isoleucine	37.32		43.5	ILs	Kochevenko & Fernie, 2011
T06		ibt6,1	2-Isobutylthiazole		42.57		RILs	Saliba-Colombani et al., 2001
T06		-	2-Isobutylthiazole		46.65		DP	Tikunov et al,, 2020
T06		-	Valine_Isoleucine	43.5		44.61	ILs	Kochevenko & Fernie, 2011
T06		6E	3-methylbutanal_3-methylbutanol	43.5		46.19	ILs	Tieman et al,, 2006
T06		6E	2-methylbutanol_isovaleronitrile	43.5		46.19	ILs	Tieman et al,, 2006
T07	BCAA12	-	Leucine_Valine_Isoleucine	0.24		0.7	ILs	Kochevenko & Fernie, 2011
T07		-	2-methylbutanal		1.81578		GWAS	Bauchet et al,, 2017
T07	BCAA13	7F/G	2-methylbutanol_3-methylbutanol	27.59		59.42	ILs	Tieman et al,, 2006
T07		-	Butanal, 3-methyl-_1-Butanol, 2-methyl-	58.5382		59.1101	F6	Tikunov et al,, 2020
T07	BCAA14	7B	3-methylbutanal_3-methylbutanol_isovaleronitrile	67.78		67.99	ILs	Tieman et al,, 2006
T08	BCAA15	-	Isobutylacetate		1.5		GWAS	Tieman et al,, 2017
T08		-	Valine_Isoleucine	1.91		4.54	ILs	Kochevenko & Fernie, 2011
T08	BCAA16	-	Leucine	65.01		65.75	ILs	Kochevenko & Fernie, 2011
T09	BCAA17	-	3-methyl-butanal		4.10743		F2	Tikunov et al,, 2020
T09	BCAA18	-	2-Isobutylthiazole		71.201		DP	Tikunov et al,, 2020
T09		bea9,1	2-Methylbut-2-enal		67.29		RILs	Saliba-Colombani et al., 2001
T09		-	Leucine		69.68		ILs	Kochevenko & Fernie, 2011
T09		9D	3-methylbutanal_3-methylbutanol_2-methylbutanol_isovaleronitrile_isobutylacetate	69.68		71.36	ILs	Tieman et al,, 2006
T10	BCAA19	-	Leucine_Valine_Isoleucine	32.63		51.57	ILs	Kochevenko & Fernie, 2011
T10	BCAA20	10B	Isovaleronitrile	59.89		65.35	ILs	Mathieu et al,, 2009
T11	BCAA21	11C	3-methylbutanal_3-methylbutanol_isovaleronitrile	2.26		8.03	ILs	Tieman et al,, 2006
T11		-	Leucine	2.94		4.91	ILs	Kochevenko & Fernie, 2011
T11		-	2-Isobutylthiazole		5.80157		DP,F6	Tikunov et al,, 2020
T11	BCAA22	-	2-isobutylthiazole		26.1		GWAS	Tieman et al,, 2017
T11	BCAA23	-	2-isobutylthiazole		38.58		GWAS	Tieman et al,, 2017
T11		-	2-isobutylthiazole		43.39		GWAS	Tieman et al,, 2017
T11	BCAA24	-	Butanoic acid, 3-methyl-		51.85		F2,F6	Tikunov et al,, 2020
		-	2-methyl-1-Butanol_2-Isobutylthiazole	55.16		55.55	F6	Tikunov et al,, 2020
			3-methylbutanol		53.67		GWAS	Bauchet et al,, 2017
		11C	Isovaleronitrile	54.4		56.16	ILs	Mathieu et al,, 2009
T12	BCAA25	-	Valine	0.16		1.97	ILs	Kochevenko & Fernie, 2011
T12	BCAA26	-	Leucine_Valine_Isoleucine	45.33		65.07	ILs	Kochevenko & Fernie, 2011
T12		12D	Isobutylacetate	65.07		66.87	ILs	Mathieu et al,, 2009

## Sheet: BCAA_Candidates
List of the potential candidate genes expressed in fruit tissues that has been annotated within the identified QGRs,
Gene expression has been obtained from TomExpress [106],
Conditional formatting has been applied, highlighting in pale red the expression levels > 1,
A heatmap based on the gene expression reported in this table has been reported as Supplemental Figure S2.1.
The genes which have been demonstrated to functionally underlie aroma QTLs in tomato were highlighted in bold,
Solyc ID	Start (Mb)	End (Mb)	Annotation	Uniprot ID	S pimp|Wild Type|Fruit|Anthesis|-	S pimp|Wild Type|Fruit|Anthesis|-	S pimp|Wild Type|Fruit|Anthesis|-	S pimp|Wild Type|Fruit|Anthesis|-	S lyco|Wild Type|Fruit|0DPAe|-	S lyco|Wild Type|Fruit|0DPAe|-	S lyco|Wild Type|Fruit|1DPA|-	S lyco|Wild Type|Fruit|1DPA|-	S lyco|Wild Type|Fruit|2DPA|-	S lyco|Wild Type|Fruit|2DPA|-	S lyco|Wild Type|Fruit|5DPA|-	S lyco|Wild Type|Fruit|5DPA|-	S pimp|Wild Type|Fruit|4,DPA|-	S pimp|Wild Type|Fruit|4,DPA|-	S pimp|Wild Type|Fruit|4,DPA|-	S lyco|Wild Type|Fruit|4,dpa|-	S lyco|Wild Type|Fruit|4,dpa|-	S lyco|Wild Type|Fruit|4,dpa|-	S lyco|Wild Type|Fruit|7,dpa|-	S lyco|Wild Type|Fruit|7,dpa|-	S lyco|Wild Type|Fruit|10,dpa|-	S lyco|Wild Type|Fruit|10,dpa|-	S lyco|Wild Type|Fruit|Immature,Green,10,dpa|-	S lyco|Wild Type|Fruit|Immature,Green,10,dpa|-	S lyco|Wild Type|Fruit|Immature,Green,10,dpa|-	S lyco|Wild Type|Fruit|IMG_10DPA|-	S lyco|Wild Type|Fruit|IMG_10DPA|-	S lyco|Wild Type|Fruit|Immature,Green,14,dpa|-	S lyco|Wild Type|Fruit|Immature,Green,15,dpa|-	S lyco|Wild Type|Fruit|Immature,Green,17,dpa|-	S lyco|Wild Type|Fruit|Immature,Green,20,dpa|-	S lyco|Wild Type|Fruit|Immature,Green,20,dpa|-	S lyco|Wild Type|Fruit|Immature,Green,20,dpa|-	S lyco|Wild Type|Fruit|1,cm|-	S lyco|Wild Type|Fruit|2,cm|-	S lyco|Wild Type|Fruit|3,cm|-	S lyco|Wild Type|Fruit|IG+MG|sun	S lyco|Wild Type|Fruit|IG+MG|shade	S lyco|Wild Type|Fruit|Mature,Green|Ctrl	S lyco|Wild Type|Fruit|Mature,Green|Ctrl	S lyco|Wild Type|Fruit|Mature,Green|IAA	S lyco|Wild Type|Fruit|Mature,Green|ACC	S lyco|Wild Type|Fruit|Mature,Green|IAA+ACC	S lyco|Wild Type|Fruit|Mature,Green|-	S lyco|Wild Type|Fruit|Mature,Green|-
Solyc01g006510	1093865	1098227	L-threonine 3-dehydrogenase	Q3C2L6_SOLLC	0.2624	0.2097	0.185	0.2418	0.2752	0.2326	0.2404	0.178	0.2723	0.2228	0.1626	0.2123	0.2754	0.245	0.202	0.1937	0.2628	0.206	0.2149	0.2329	0.2099	0.2592	0.4043	0.3583	0.327	0.3092	0.2728	0.4353	0.3191	0.4251	0.4343	0.4217	0.3946	0.2891	0.295	0.5124	0.2725	0.5021	0.4283	0.6592	0.559	0.5551	0.57	0.3842	0.3981
Solyc01g057210	59829384	59833191	Pyruvate dehydrogenase kinase	K4AVT4_SOLLC	0.091	0.0494	0.0827	0.054	0.0623	0.0474	0.0637	0.034	0.0479	0.0216	0.0558	0.0397	0.0322	0.0319	0.0386	0.0007	0.0003	0	0.0004	0.0003	0.0006	0.0006	0.0004	0.0001	0.0001	0.0775	0.0678	0.0003	0.0015	0.0003	0.0006	0	0.0001	0.0006	0.0007	0.0004	0	0	0.0001	0	0	0	0	0.0003	0.0001
Solyc01g098700	89114957	89130784	Branched-chain-amino-acid aminotransferase 7	K4B0Q7_SOLLC	0.4234	0.0925	0.1269	0.1396	0.6788	0.0775	0.7095	0.1142	11047	0.1978	0.8875	0.1068	0.0251	0.0155	0.0685	0.0117	0.0098	0.0334	0.0262	0.0217	0.0029	0.0101	0.0063	0.0041	0.002	0.0669	0.0038	0.0121	0.0163	0.0014	0.0127	0.0045	0.0042	0.014	0.0171	0.0069	0.0216	0.0077	0.0174	0.0227	0.0328	0.0177	0.0318	0.0582	0.0166
Solyc02g091970	53178240	53184960	Branched-chain-amino-acid aminotransferase 3	K4BCZ5_SOLLC	0.3239	0.7082	0.3686	0.4879	0.1659	0.1841	0.1544	0.1972	0.1687	0.3332	0.2312	0.272	10646	0.9082	0.6682	0.5113	0.4985	0.3021	0.4074	0.4274	0.3192	0.4061	0.3751	0.3509	0.3377	0.2448	0.2998	0.3827	0.4472	0.334	0.2947	0.3025	0.3155	0.4265	0.3765	0.3804	0.4084	0.2658	0.2697	0.2842	0.2661	0.2961	0.2931	0.2745	0.2266
Solyc03g005730	509260	517653	3-isopropylmalate dehydratase large subunit 2	K4BDZ7_SOLLC	0.6275	10041	0.6434	0.7637	0.3634	0.3756	0.3234	0.3288	0.3121	0.4037	0.3161	0.3805	11478	0.8885	11141	0.6775	0.7124	0.6012	0.629	0.6551	0.5912	0.608	0.562	0.4981	0.4478	0.5915	0.4936	0.4143	0.3451	0.5282	0.3532	0.3386	0.3704	0.5757	0.5379	0.4493	0.533	0.7253	0.5778	0.7234	0.7062	0.7583	0.7164	0.2919	0.2756
Solyc03g007200	1775153	1776974	Oxidoreductase zinc-containing alcohol dehydrogenase family	K4BEE3_SOLLC	10977	0.1287	0.9802	0.4301	0.1071	0.0516	0.0967	0.0021	0.0602	0.0413	0.0274	0.0277	0.0595	0.6101	0.129	0.0399	0.02	0.0089	0.0251	0.022	0.0575	0.0331	0.002	0.0011	0.003	0.0121	0.0036	0.0021	0.0053	0.0054	0.0049	0.0038	0.0074	0.0218	0.0156	0.008	0.0164	0	0.0062	0.0036	0.0047	0.0015	0.0054	0.0026	0.0048
Solyc03g043880	7542329	7548881	Branched-chain amino acid aminotransferase 4	K4BG08_SOLLC	0.1823	0.0359	0.0363	0.2675	0.2805	0.039	0.2611	0.0415	0.1981	0.026	0.0489	0.0167	0.0114	0.0136	0.0189	0.0112	0.01	0.0662	0.013	0.0122	0.0061	0.0293	0.0032	0.0024	0.0024	0.0066	0.0029	0.003	0.0015	0.0026	0.0027	0.0038	0.0035	0.0068	0.0055	0.0026	0.0104	0.0155	0.0321	0.0427	0.0421	0.047	0.0436	0.0216	0.0043
Solyc03g095320	56377549	56377815	Alcohol dehydrogenase zinc-binding domain protein	K4BIV6_SOLLC	0.0054	0.0008	0	0	0.0611	0.0275	0.0355	0.0161	0.0411	0.0247	0.0342	0.0275	0.0005	0	0.0023	0.0095	0.0094	0.0152	0.0135	0.0155	0.0138	0.014	0.022	0.0192	0.0155	0.0122	0.0162	0.0259	0.0376	0.018	0.0168	0.0151	0.0205	0.0137	0.0185	0.0383	0.0147	0.0152	0.0093	0.0094	0.0214	0.0139	0.026	0.022	0.0334
Solyc03g097680	60009332	60016213	Pyruvate dehydrogenase E1 component subunit beta	K4BJI5_SOLLC	0.5168	0.6988	0.6955	0.7484	0.3789	0.3664	0.2844	0.3379	0.4002	0.3965	0.2925	0.3391	0.9093	0.7697	0.6669	0.4615	0.5145	0.4826	0.413	0.4387	0.4552	0.509	0.6019	0.6158	0.5935	0.5556	0.6627	0.4891	0.381	0.5274	0.5543	0.4997	0.5481	0.4056	0.5792	0.3576	0.3471	0.3906	0.7154	0.6696	0.655	0.8044	0.7261	0.7541	0.5293
Solyc03g113460	63602257	63603057	Alcohol dehydrogenase (Fragment)	K4BKJ8_SOLLC	0.3252	0.6775	0.6947	0.5688	0.3061	0.2354	0.2873	0.334	0.1359	0.2842	0.037	0.2659	0.3546	0.6803	0.3934	0.0444	0.0275	0.0744	0.026	0.0316	0.0316	0.0215	0.0854	0.062	0.0902	0.0208	0.0421	0.146	0.087	0.2595	0.1673	0.149	0.179	0.1349	0.2062	0.0917	0.0433	0.0169	0.0928	0.1847	0.1046	0.093	0.0929	0.0686	0.071
Solyc04g005080	64905	71276	Pyruvate dehydrogenase E1 component alpha subunit	K4BNB4_SOLLC	0.1417	0.1255	0.1319	0.1499	0.1589	0.1473	0.1873	0.1867	0.1064	0.2017	0.1508	0.2454	0.1931	0.1748	0.1976	0.3639	0.3218	0.1834	0.2654	0.2969	0.3253	0.3716	0.3441	0.3626	0.3251	0.3574	0.3241	0.3164	0.5574	0.4054	0.3146	0.3873	0.3737	0.535	0.4191	0.4564	0.2062	0.2894	0.247	0.2043	0.2186	0.2315	0.2169	0.3717	0.3536
Solyc04g008590	2195990	2201197	Pyruvate dehydrogenase E1 component subunit beta	K4BP15_SOLLC	0.1215	0.2321	0.1581	0.2569	0.1021	0.1318	0.0914	0.1241	0.0995	0.1213	0.1486	0.126	0.1708	0.2331	0.3822	0.271	0.3407	0.2359	0.2678	0.2885	0.2075	0.2997	0.6093	0.4977	0.5965	0.2022	0.9023	0.2062	0.2872	0.4556	0.385	0.2567	0.3477	0.448	0.4327	0.2581	0.2617	0.2275	0.3065	0.2032	0.1791	0.2234	0.1951	0.2135	0.1859
Solyc04g063350	55462543	55469683	3-methyl-2-oxobutanoate dehydrogenase	K4BT25_SOLLC	0.42	0.1373	0.2684	0.291	11219	0.5416	12606	0.3305	0.95	0.6434	0.9918	20341	0.0926	0.0136	0.064	0.0121	0.0738	0.1596	0.0777	0.0684	0.0619	0.0196	0.0281	0.0398	0.0271	0.0275	0.172	0.0183	0.0406	0.0114	0.0085	0.0197	0.0154	0.1936	0.1919	0.6025	0.0621	0.3355	0.1263	0.1709	0.1986	0.225	0.1599	0.066	0.0729
Solyc04g064710	55858388	55861421	Alcohol dehydrogenase 2	K4BT62_SOLLC	0.0157	0.0025	0.012	0.0094	0.0001	0.0001	0.0001	0.0004	0.0001	0	0.0001	0.0001	0.003	0.0031	0.0055	0.0019	0.0004	0.0013	0.0008	0.0007	0.0062	0.0069	0	0	0	0.0094	0	0	0.0003	0	0	0.0014	0.0014	0	0	0.0003	0	0.1343	23044	24837	17084	19186	21054	0	0.0198
Solyc04g074530	60519602	60524145	Alcohol dehydrogenase 1	K4BTZ1_SOLLC	0.0024	0.0004	0.0024	0.0097	0	0.0026	0	0.0016	0	0.0014	0.0002	0.0035	0.0013	0.0044	0.0088	0.0105	0.013	0.0115	0.0079	0.0106	0.0075	0.0094	0.0306	0.0271	0.025	0.025	0.0087	0.0186	0.0013	0.0204	0.0261	0.0246	0.0224	0.0438	0.0555	0.0624	0.0239	0.0095	0.016	0.0297	0.0284	0.0358	0.0331	0.0467	0.0576
Solyc04g074540	60524918	60528663	Alcohol dehydrogenase 1	K4BTZ2_SOLLC	0.0066	0.0044	0.0751	0.0059	0	0.0002	0	0	0	0	0	0.0002	0.0025	0.0014	0.0034	0.0002	0	0.0006	0.0001	0.0004	0	0.0001	0.0001	0.0003	0.0003	0.0021	0.0004	0.0021	0.0003	0.0018	0.0007	0	0.0014	0.0004	0.0013	0.0003	0	0	0.0054	0.0108	0.011	0.006	0.0068	0.0023	0.0007
Solyc04g077240	62188479	62191099	Branched-chain-amino-acid aminotransferase	K4BUG1_SOLLC	0.005	0.0104	0.0232	0.0093	0.0005	0	0	0.0004	0.0002	0	0	0.0032	0.0045	0.0071	0.0072	0.0001	0	0.0272	0	0.0001	0.0006	0.0007	0	0	0	0.0032	0.0122	0.0005	0	0	0	0.0005	0	0.0004	0.0014	0.0011	0	0	0.0094	0.0095	0.0078	0.0064	0.0072	0.0008	0.0003
Solyc04g082170	65946520	65949299	Alcohol dehydrogenase 1	K4BVU4_SOLLC	0.0053	0.0008	0.0017	0.013	0.0005	0.0016	0.0005	0.0007	0.0004	0	0.0003	0.0006	0.0009	0.0009	0.0022	0.0031	0.0059	0.0024	0.0045	0.0049	0.0015	0.005	0.0024	0.0016	0.0013	0.0012	0	0.0007	0.0052	0	0	0.0004	0.0002	0.0224	0.0124	0.0116	0	0	0	0	0.0007	0.0013	0.0001	0	0
Solyc04g082180	65949914	65952117	Alcohol dehydrogenase 1	K4BVU5_SOLLC	0.0019	0.0015	0.0056	0.0088	0.0008	0.0012	0.0001	0.0007	0	0	0	0	0.0007	0.0027	0.0049	0.0007	0.0017	0.0017	0.0006	0.0002	0.0004	0.0006	0.001	0	0	0	0	0.0007	0.0011	0.0011	0	0	0	0.0041	0.0088	0.0011	0	0	0	0	0.0002	0.0001	0	0	0
Solyc05g005480	352211	355615	Oxidoreductase zinc-binding dehydrogenase	ENOX_SOLLC	0.1023	0.2702	0.2888	0.3587	0.0198	0.0557	0.0179	0.0357	0.0095	0.0396	0.0228	0.0921	0.5113	0.871	0.5787	12009	11536	0.5696	0.7405	0.922	0.6346	0.973	0.9857	0.8596	0.6685	1222	0.2673	0.5473	0.4612	0.8917	0.4667	0.3996	0.3195	0.6212	0.5873	0.3003	0.4724	0.486	0.3289	0.702	0.5142	0.487	0.5492	0.2473	0.323
Solyc05g006520	1134244	1140938	Pyruvate dehydrogenase E1 component alpha subunit	K4BWH8_SOLLC	0.6402	0.5788	0.6396	0.7203	0.7615	0.5406	0.5821	0.4854	0.6538	0.6029	0.5713	0.6155	0.8166	0.764	0.8166	0.9	0.6615	0.4465	0.6128	0.6705	0.8441	0.8132	0.6098	0.7053	0.6626	0.4727	0.2765	0.5037	0.7017	0.618	0.4902	0.4998	0.4997	0.8877	0.7673	0.6779	0.5292	0.3831	0.4543	0.43	0.4912	0.5522	0.469	0.5718	0.4606
Solyc05g009030	3194068	3201893	3-isopropylmalate dehydrogenase	K4BX77_SOLLC	0.3307	0.9115	0.3702	0.468	0.201	0.3239	0.2044	0.3272	0.1816	0.3495	0.2441	0.3343	0.4602	0.6109	0.6052	0.7851	0.6797	0.5279	0.5916	0.6348	0.5676	0.6249	0.3984	0.3767	0.3381	0.365	0.3236	0.3177	0.4452	0.3923	0.2806	0.2601	0.2691	0.5394	0.5225	0.3564	0.4376	0.3291	0.286	0.3017	0.2671	0.3595	0.2993	0.2678	0.2802
Solyc05g009530	3737122	3743261	Dihydrolipoyllysine-residue acetyltransferase component of pyruvate dehydrogenase complex	K4BXC7_SOLLC	0.1768	0.3684	0.1232	0.179	0.0904	0.1615	0.0918	0.1797	0.0937	0.1933	0.177	0.2037	0.3149	0.3235	0.4	0.6056	0.5946	0.3024	0.48	0.5465	0.2807	0.4842	0.4041	0.3321	0.3354	0.1753	0.5483	0.1111	0.4086	0.281	0.2214	0.1638	0.1884	0.4826	0.4857	0.1947	0.3553	0.1588	0.173	0.113	0.1018	0.1235	0.1093	0.1264	0.1179
Solyc06g053400	36164899	36174811	2-isopropylmalate synthase 1	K4C627_SOLLC	0.1125	0.1861	0.0852	0.2308	0.1923	0.296	0.1726	0.4085	0.2061	0.3987	0.2022	0.2927	0.1372	0.1165	0.1019	0.1838	0.1661	0.1748	0.1709	0.1617	0.1645	0.1872	0.2399	0.2288	0.2263	0.1665	0.1422	0.1907	0.2737	0.2058	0.2461	0.22	0.2222	0.2289	0.2895	0.3488	0.1864	0.3012	0.1575	0.1872	0.2267	0.2228	0.1966	0.3049	0.2261
Solyc06g059880	37781458	37783992	Acetolactate synthase	K4C6H0_SOLLC	0.0748	0.015	15239	0.7327	0.2473	0.0308	0.1849	0.0327	0.076	0.0024	0.0036	0.0009	0.003	0.0772	0.0134	0.0076	0.0085	0.0201	0.0047	0.007	0.0145	0.0571	0.0211	0.0198	0.0291	0.0188	0.2058	0.0352	0.0191	0.0365	0.1128	0.0337	0.0446	0.012	0.0254	0.036	0.0087	0	0.0418	0.0213	0.024	0.0141	0.0221	0.0509	0.0146
Solyc06g059840	37729682	37733959	3-methyl-2-oxobutanoate dehydrogenase (2-methylpropanoyl-transferring)	K4C6H1_SOLLC	0.0071	0.0009	0.0063	0.0046	0.0164	0.0047	0.0184	0.0042	0.0133	0	0.0069	0.0002	0.0008	0.0007	0.001	0.0002	0.0003	0.0015	0.0009	0.0007	0.0001	0.0003	0.0244	0.0159	0.0145	0.0011	0.032	0.0112	0.0073	0.0172	0.0228	0.0197	0.0124	0	0.0031	0.0046	0	0.0024	0.0032	0.0042	0.0055	0.0047	0.0037	0.0147	0.0176
Solyc06g059850	37742330	37744535	3-methyl-2-oxobutanoate dehydrogenase (2-methylpropanoyl-transferring)	K4C6H4_SOLLC	0.0001	0.0001	0.0037	0.0049	0.004	0.0005	0.0021	0	0.0022	0	0.0007	0.0001	0.0001	0.0002	0.0002	0.0004	0.0002	0.0092	0.0002	0.0002	0.0002	0	0.0001	0.0006	0	0.0013	0.0042	0.0091	0	0	0.001	0.0028	0.0002	0	0	0.001	0	0	0.0006	0.001	0.0007	0.0001	0.0005	0.0024	0.0018
Solyc06g060790	38814018	38814788	3-isopropylmalate dehydratase small subunit	K4C6Q9_SOLLC	21621	4.03	26874	27761	1375	13804	11763	16521	11065	17319	12136	13619	40142	36491	29876	1908	10733	0.6182	0.9727	11345	11368	12815	12119	11537	10028	0.7347	0.6825	0.9498	2784	0.9625	0.8329	0.819	0.739	11979	16138	14414	12435	1343	0.8088	10628	0.9009	0.9493	0.9214	0.892	0.7569
Solyc06g071290	43856544	43861668	Teosinte-branched-like protein (Fragment)	Q56R04_SOLLC	0.0468	0.0127	0.0112	0.0319	0.0182	0.007	0.0339	0.0072	0.0142	0.0044	0.0188	0.0085	0.0979	0.0086	0.0166	0.0776	0.1581	0.1265	0.0828	0.1052	0.0952	0.1657	0.2846	0.3205	0.3631	0.2828	0.1877	0.0979	0.201	0.3825	0.1905	0.3182	0.3669	0.0829	0.1066	0.1569	0.0439	0.0022	0.0756	0.078	0.0675	0.052	0.0659	0.0594	0.1678
Solyc06g072580	44760808	44768305	Pyruvate dehydrogenase E1 component subunit beta	K4C8X8_SOLLC	0.3909	0.3988	0.3654	0.3061	0.2003	0.191	0.2009	0.164	0.2092	0.2494	0.2427	0.3154	0.3778	0.4255	0.3981	0.3456	0.3689	0.345	0.3462	0.3481	0.3157	0.3257	0.2568	0.25	0.2482	0.4024	0.3115	0.2121	0.1909	0.224	0.1392	0.1558	0.1899	0.4782	0.3772	0.3425	0.3822	0.2833	0.2847	0.4392	0.358	0.3355	0.4068	0.2001	0.1883
Solyc07g006790	1637797	1645252	Dihydrolipoyllysine-residue acetyltransferase component of pyruvate dehydrogenase complex	K4CBF0_SOLLC	0.2709	0.408	0.2043	0.2602	0.1909	0.2675	0.1529	0.2857	0.1872	0.327	0.2297	0.4024	0.5461	0.5312	0.6077	0.5712	0.6474	0.5499	0.553	0.6082	0.5161	0.635	0.4736	0.5126	0.5365	0.3991	0.3797	0.2023	0.475	0.4805	0.3581	0.3281	0.3661	0.806	0.6974	0.4162	0.6324	0.3394	0.3154	0.3361	0.361	0.4116	0.3805	0.4819	0.3513
Solyc07g021630	20381557	20390762	Branched-chain amino acid aminotransferase 2	K4CD19_SOLLC	0.001	0.0002	0.0073	0.0016	0.02	0.0085	0.0069	0.0002	0.0281	0.0003	0.0086	0.018	0.0028	0.031	0.0017	0.0037	0.0008	0.0536	0.0025	0.0028	0.001	0.0006	0.0011	0	0.0022	0.0037	0.0016	0	0.0013	0.001	0.0015	0.0004	0.0021	0.0019	0.0041	0.0047	0.0032	0	0.0226	0.0264	0.0288	0.024	0.0279	0.0042	0.0016
Solyc07g042920	56481058	56483528	Pyruvate dehydrogenase E1 component alpha subunit	K4CEF2_SOLLC	0.0019	0.0012	0.0043	0.0004	0	0	0.0002	0.0006	0	0	0	0	0.0002	0.0007	0.0005	0	0.0001	0	0	0	0.0003	0	0	0	0	0	0	0	0	0	0	0	0.0005	0	0	0	0	0	0	0.0008	0	0	0	0	0
Solyc07g045080	58194320	58196565	Alcohol dehydrogenase zinc-containing	K4CER6_SOLLC	0.0055	0.0105	0.0015	0.015	0.0071	0.0069	0.0084	0.0134	0.0025	0.0232	0.0177	0.0494	0.2444	0.0227	0.0543	0.0424	0.0874	0.0886	0.0892	0.0998	0.0173	0.038	0.0567	0.0611	0.0635	0.0186	0.027	0.0388	0.058	0.0764	0.0472	0.0605	0.0647	0.1241	0.039	0.0405	0.0678	0	0.0119	0.0053	0.0052	0.0086	0.004	0.0118	0.0162
Solyc07g045090	58206449	58208220	Alcohol dehydrogenase zinc-binding domain protein	K4CER7_SOLLC	0.0033	0.008	0.0025	0.0107	0.0002	0.0002	0.0005	0.0004	0	0	0.0003	0.0006	0.1961	0.0261	0.0466	0.0016	0.002	0.002	0.0055	0.0078	0.0004	0.0017	0.0011	0.001	0.0014	0.0045	0.0007	0	0.0003	0.0013	0	0.0004	0.0003	0.0048	0.0053	0.0042	0	0.106	0.2127	0.118	0.065	0.2554	0.0849	0.0004	0.0007
Solyc07g053280	61749215	61754334	Ketol-acid reductoisomerase	K4CFM5_SOLLC	2351	34294	19468	27483	30681	35818	32011	33541	28868	19861	14309	14222	12327	1322	10005	16983	14641	12846	14432	14787	2444	21854	21997	23002	24814	24282	20594	22736	24675	31741	30547	3295	33816	15438	16694	30315	15485	46363	38577	40586	33349	35468	37169	23283	27791
Solyc07g061940	64814098	64816015	Acetolactate synthase	K4CGM7_SOLLC	0.3514	0.5631	0.4085	0.3217	11934	1624	12169	1425	11004	0.6985	0.4294	0.5639	0.2771	0.367	0.1907	0.549	0.3961	0.3688	0.387	0.4131	11178	0.8356	0.9695	0.993	11494	13275	0.7803	13211	12152	14454	10478	11434	12421	0.539	0.6569	18345	0.9187	22757	18367	28487	22153	18481	25081	0.7951	0.9174
Solyc07g062810	65469033	65472600	Branched-chain amino acid aminotransferase-like	K4CGW4_SOLLC	0.0111	0.0739	0.0094	0.0277	0.0058	0.0332	0.0067	0.0277	0.0035	0.0104	0.0117	0.023	0.0459	0.1025	0.0693	0.08	0.0608	0.0372	0.0621	0.0628	0.0225	0.0425	0.0098	0.0134	0.0128	0.0194	0.0208	0.0101	0.0099	0.015	0.0118	0.0112	0.0139	0.0367	0.0228	0.0112	0.0388	0	0.0051	0.0083	0.0082	0.007	0.0065	0.0072	0.0035
Solyc08g008000	2492702	2499178	Serine/threonine dehydratase	K4CIT5_SOLLC	0.2077	0.0278	0.0303	0.0285	0.0381	0.0115	0.0572	0.011	0.0693	0.0047	0.094	0.0069	0.0172	0.03	0.0182	0.0389	0.0264	0.0402	0.0342	0.0373	0.0162	0.0219	0.0137	0.012	0.0135	0.0102	0.0099	0.0101	0.0145	0.0114	0.0102	0.0081	0.0118	0.0134	0.0104	0.0145	0.1883	0.0098	0.0095	0.0123	0.0155	0.0106	0.0116	0.0122	0.0134
Solyc08g008010	2504117	2508014	Serine/threonine dehydratase	K4CIT6_SOLLC	0.2173	0.2771	0.3071	0.2888	0.037	0.0478	0.0428	0.0466	0.0337	0.0575	0.0402	0.0505	0.4568	0.2342	0.223	0.1309	0.1284	0.0669	0.1069	0.1301	0.1066	0.1116	0.1064	0.1134	0.1133	0.0867	0.0746	0.0761	0.1173	0.1019	0.0846	0.0879	0.0754	0.0986	0.0894	0.1009	0.0779	0.0311	0.0842	0.0828	0.0737	0.0765	0.0785	0.0818	0.0848
Solyc08g014130	3834898	3844436	2-isopropylmalate synthase 1	K4CJ46_SOLLC	0.763	0.4592	0.4098	0.4953	0.0318	0.0304	0.034	0.0552	0.0357	0.2137	0.0488	0.0717	11156	13485	13643	0.5198	0.3283	0.2971	0.3812	0.4133	0.282	0.1997	0.1762	0.1314	0.0999	0.0739	0.0479	0.1916	0.3113	0.1322	0.1577	0.133	0.0949	0.5558	0.4328	0.4052	0.2861	62799	0.7914	0.9734	10248	17407	0.8425	0.1086	0.0954
Solyc08g014230	3946509	3953953	2-isopropylmalate synthase	K4CJ56_SOLLC	0.0022	0.0013	0.0046	0.0018	0	0	0	0	0	0	0.0001	0	0.0002	0.0008	0.0001	0.0002	0	0.0001	0	0	0	0	0	0	0	0	0	0.0006	0	0	0	0	0	0.0003	0	0	0	0	0.0023	0.0018	0.003	0.0037	0.0026	0	0.0002
Solyc08g014240	3972785	3977597	2-isopropylmalate synthase 1	K4CJ57_SOLLC	0.0007	0.0003	0.0017	0.0016	0.0001	0.0003	0	0	0	0	0.0005	0	0	0.0002	0.0001	0	0	0.0001	0	0	0.0002	0	0	0	0	0	0	0	0	0	0	0	0	0.0006	0.0003	0.0013	0	0	0.0007	0.0002	0.0002	0.0002	0	0	0
Solyc08g014360	4217825	4223907	Cinnamyl alcohol dehydrogenase-like protein	K4CJ69_SOLLC	0.0069	0.0024	0.0138	0.0119	0	0	0	0	0	0	0	0	0.0014	0.0009	0.002	0.0001	0.0001	0	0	0	0.0001	0.0003	0	0	0	0	0	0	0.0015	0	0	0	0	0	0	0	0	0	0.0003	0.001	0.0025	0.0005	0.0026	0	0
Solyc09g008670	2123840	2127943	Threonine ammonia-lyase biosynthetic	THD1_SOLLC	0.1392	0.3565	0.0817	0.114	10868	35996	0.7412	17578	0.1624	20858	0.2316	36911	0.2033	0.4667	0.1772	17432	0.5874	5177	10065	16893	0.9437	0.1911	0.0267	0.0213	0.0345	0.166	0.0055	0.0097	0.044	0.003	0.0024	0.0032	0.0027	11221	0.4483	0.1418	0.6005	0.0013	0.0278	0.0632	0.0738	0.0392	0.0336	0.0018	0.002
Solyc09g090900	70308264	70313045	3-isopropylmalate dehydratase large subunit 2	K4CWB6_SOLLC	0.005	0.0004	0.0074	0.0015	0.0018	0.0001	0.0012	0.0002	0.0007	0	0.0005	0.0002	0.0005	0.001	0.0005	0.0016	0.0036	0.0093	0.002	0.0031	0.0141	0.0344	0.0085	0.0062	0.0033	0.3178	0.1496	0.1892	0.0004	0.03	0.1475	0.102	0.0699	0.0046	0.0048	0.0105	0.0089	0.2568	0.1737	0.7512	0.8409	0.7698	0.9349	0.415	0.1458
Solyc09g091700	70942483	70943780	Alcohol dehydrogenase zinc-containing	K4CWJ6_SOLLC	0.003	0.0056	0.0039	0.0061	0.0031	0.0696	0.0053	0.042	0.0014	0.3881	0.0125	0.0294	0.0074	0.0064	0.004	0.0046	0.0044	0.0392	0.0052	0.0064	0.0052	0.0026	0.0041	0.0035	0.0016	0.0044	0.0004	0	0.0028	0.0022	0.0009	0.0037	0.0012	0.0034	0.0028	0.0013	0.0097	0	0.0226	0.0254	0.0166	0.0154	0.0263	0.0014	0.0032
Solyc10g052820	53607107	53607343	Branched-chain alpha keto-acid dehydrogenase E1-alpha subunit	K4D0X9_SOLLC	0.0013	0.0015	0.001	0.0007	0	0	0	0	0	0	0	0	0.0006	0.0004	0	0	0	0	0	0	0	0	0	0	0	0	0	0	0	0	0	0	0	0	0	0	0	0	0	0	0	0	0	0	0
Solyc10g083540	63328043	63331089	Threonine dehydratase biosynthetic	K4D3E1_SOLLC	0.0039	0.0011	0.0002	0.0007	0.0007	0.0001	0.0002	0	0.0003	0.0001	0.0003	0	0.0005	0.0009	0.0009	0.0001	0.0002	0.0073	0.0001	0.0001	0	0.0003	0	0	0.0006	0.0005	0	0.0006	0	0	0	0	0	0	0.0003	0.0002	0	0	0.0002	0	0	0.0001	0.0002	0.0002	0.0002
Solyc10g085380	64585109	64586442	Alcohol dehydrogenase (Fragment)	K4D3X2_SOLLC	0.011	0.0096	0.0032	0.0026	0.0065	0.0064	0.0051	0.0025	0.0143	0.0111	0.0443	0.0357	0.1284	0.0057	0.0124	0.0036	0.0035	0.0037	0.009	0.0081	0.0015	0.0048	0.0244	0.0198	0.0223	0.0022	0.0369	0.0053	0.0057	0.0024	0.0114	0.0058	0.0072	0.0113	0.0005	0.0033	0.0082	0	0.0047	0.0036	0.0065	0.0061	0.0052	0.0071	0.0022
Solyc10g086160	65081744	65083199	Threonine ammonia-lyase biosynthetic	K4D449_SOLLC	0.0016	0.0008	0.0025	0.0016	0.0002	0	0	0	0.0003	0	0	0	0.0018	0.0014	0.0003	0.0003	0.0009	0.0006	0.0003	0.0007	0.0002	0.0013	0.0004	0.0006	0	0.0006	0	0	0.0016	0	0	0	0.0006	0.0014	0	0	0	0	0.0002	0	0.0007	0.0004	0	0	0
Solyc11g007720	1946450	1963262	Dihydrolipoyllysine-residue acetyltransferase component of pyruvate dehydrogenase complex	K4D533_SOLLC	0.1859	0.299	0.2167	0.2099	0.1524	0.1393	0.145	0.1423	0.1709	0.1713	0.1787	0.2152	0.33	0.2769	0.29	0.2514	0.2753	0.2459	0.2404	0.2554	0.2598	0.2744	0.2761	0.2625	0.2921	0.2134	0.1821	0.1714	0.222	0.2838	0.2582	0.2932	0.312	0.3162	0.3281	0.2928	0.3412	0.4032	0.1642	0.1552	0.1774	0.2085	0.1804	0.2878	0.2606
Solyc11g008780	2962862	2970192	Acetolactate synthase small subunit	K4D5D8_SOLLC	0.0562	0.1293	0.0971	0.1032	0.172	0.1544	0.1385	0.1431	0.1348	0.154	0.1297	0.1119	0.0793	0.1153	0.0949	0.1566	0.162	0.1729	0.1607	0.1656	0.0949	0.1217	0.1161	0.1014	0.1121	0.0622	0.0379	0.0482	0.0957	0.0834	0.0353	0.0494	0.0584	0.1316	0.1119	0.0951	0.2125	0.0152	0.0365	0.0262	0.0248	0.0204	0.0224	0.0259	0.0327
Solyc11g010960	4006687	4010471	Alcohol dehydrogenase	K4D5Q4_SOLLC	0.1346	11688	0.1065	0.7992	0.0073	0.2093	0.01	0.2869	0.0162	0.1028	0.0135	0.2569	0.782	0.296	18965	0.1417	0.7105	0.6263	0.62	0.5632	0.0383	0.1617	26067	19499	23394	0.4393	64454	0.6323	0.5909	23892	1839	11239	15799	11331	12536	13477	0.6652	0	0.3985	0.3293	0.331	0.1972	0.3527	0.9252	10302
Solyc11g010980	4015080	4019102	Alcohol dehydrogenase	K4D5Q5_SOLLC	0.0033	0.0105	0.0059	0.0081	0.0003	0.0104	0.0002	0.0006	0	0.009	0	0.0027	0.0108	0.0332	0.0143	0.0002	0.0057	0.0006	0.0017	0.0001	0.0005	0.0001	0.0022	0.0023	0.0036	0.003	0.0316	0	0.0094	0.0011	0	0	0.0008	0.0017	0.0162	0.0039	0	0	0.0012	0	0	0	0	0	0.0003
Solyc11g010990	4026527	4029450	Alcohol dehydrogenase	K4D5Q6_SOLLC	0.0016	0.0068	0.0107	0.0082	0	0.0033	0	0.0011	0	0.0022	0	0.0038	0.0178	0.0844	0.0042	0.0077	0.0069	0.006	0.0074	0.0097	0.0047	0.0026	0.012	0.0072	0.0157	0.0023	0.0045	0	0.0026	0.0104	0	0	0.0016	0.0164	0.0044	0.0011	0.0105	0	0.0002	0	0	0	0	0.0003	0
Solyc11g011330	4375432	4377584	Cinnamyl alcohol dehydrogenase	K4D5T8_SOLLC	0.0295	0.0004	0.0017	0.0002	0.0008	0.0011	0.0002	0.0007	0.0513	0.0639	0.0103	0.0056	0.0001	0	0.0003	0.0001	0	0.0004	0	0.0002	0.0061	0.0019	0.0115	0.0009	0	0.0011	0	0.0009	0	0	0.0072	0	0.0004	0.0077	0.0214	0.0028	0.0229	0.0076	0.0171	11417	0.3708	0.8072	0.6362	0.1303	0.0009
Solyc11g011340	4388046	4390568	Alcohol dehydrogenase	K4D5T9_SOLLC	0.0046	0.0013	0.0124	0.004	0.0019	0.028	0.0003	0.0084	0.0172	0.1685	0.0047	0.0301	0.004	0.0004	0.0017	0.0001	0.0018	0.0184	0.0009	0.0009	0.0154	0.007	0.0474	0.0038	0.0011	0.0057	0.0111	0.0105	0.0052	0	0.0111	0.0009	0.0002	0.0055	0.0238	0.0035	0.1152	0.0038	0.0778	0.1831	0.1518	0.2966	0.1512	0.0578	0.0009
Solyc11g017250	8083498	8089958	Dihydrolipoyllysine-residue acetyltransferase component of pyruvate dehydrogenase complex	K4D6M8_SOLLC	0.0575	0.1686	0.0829	0.0624	0.0786	0.1529	0.08	0.1574	0.08	0.1157	0.1535	0.1889	0.1587	0.2176	0.2441	0.639	0.5708	0.3381	0.4692	0.5387	0.333	0.4607	0.405	0.3415	0.3268	0.2576	0.4777	0.1894	0.47	0.3448	0.344	0.2509	0.2614	0.4863	0.3869	0.2314	0.6249	0.4778	0.2405	0.1847	0.1764	0.2224	0.1875	0.2695	0.2058
Solyc11g071280	54809918	54813405	Branched-chain amino acid aminotransferase like protein	Q5DQ95_SOLLC	20537	1708	0.5946	0.8862	0.9448	0.5695	0.8567	0.6449	0.8145	0.0974	0.5657	0.1136	0.8422	0.5657	0.7045	0.4001	0.6813	0.3722	0.4635	0.5842	0.2588	0.4172	0.2018	0.1729	0.1523	0.18	0.0628	0.0727	0.1611	0.1684	0.1263	0.1012	0.1222	0.3696	0.1833	0.1297	0.3375	0.0137	0.0692	0.083	0.053	0.0457	0.0724	0.0935	0.1193
Solyc11g071290	54819572	54826199	Alcohol dehydrogenase	K4DAI6_SOLLC	0.0097	0.064	0.0012	0.0017	0.0079	0.1466	0.0054	0.0811	0.001	0.3466	0.0007	0.1207	13751	0	0.019	0.0085	0.4663	0.2626	0.2205	0.2955	0.0005	0.0038	0.022	0.0216	0.0343	0.0072	0.0238	0.0039	0.0551	0.0037	0.0023	0.0016	0.0068	0.0891	0.0207	0.004	0.1311	0	0.0042	0.0055	0.0044	0.007	0.0028	0.0005	0.0026
Solyc11g072640	55866935	55871786	Mitochondrial trans-2-enoyl-CoA reductase	K4DAX1_SOLLC	0.4957	0.5369	0.4448	0.6046	0.2349	0.2436	0.2384	0.2267	0.2714	0.2037	0.2379	0.218	0.4601	0.3677	0.3158	0.2958	0.2532	0.1794	0.2594	0.2731	0.2344	0.2606	0.2316	0.2222	0.2359	0.2231	0.2071	0.2756	0.4237	0.2193	0.2162	0.235	0.2415	0.2871	0.2758	0.2502	0.3277	0.5148	0.2436	0.2919	0.2753	0.3102	0.3037	0.2246	0.223
Solyc11g072650	55873616	55876612	Trans-2-enoyl CoA reductase	K4DAX2_SOLLC	0.0251	0.0026	0.0024	0.0014	0.0145	0.0003	0.0298	0.0004	0.02	0.0001	0.0036	0.0006	0.0101	0.0043	0.0041	0.0067	0.0034	0.0007	0.0024	0.0033	0.0055	0.0148	0	0.0011	0	0.0047	0.0009	0.0005	0	0.0054	0.0029	0.0019	0.0028	0.0017	0.0019	0.0004	0.0056	0	0.0025	0.0064	0.0052	0.0034	0.0053	0.0194	0.0015
Solyc12g009400	2682210	2685916	Pyruvate dehydrogenase E1 component alpha subunit	K4DC28_SOLLC	0.3036	0.5242	0.2862	0.409	0.1526	0.2285	0.1698	0.2157	0.1437	0.2033	0.2691	0.2419	0.6665	0.5858	0.7177	0.3477	0.3429	0.3537	0.2857	0.3106	0.2728	0.3177	0.4701	0.3807	0.3589	0.6695	12933	0.2734	0.2474	0.3455	0.2956	0.2386	0.2249	0.3892	0.3406	0.217	0.3996	0.3861	0.4081	0.3642	0.3115	0.402	0.3372	0.1999	0.1803
Solyc12g009410	2687666	2690826	Pyruvate dehydrogenase E1 component alpha subunit	K4DC29_SOLLC	0.3384	0.5332	0.309	0.4214	0.2363	0.2969	0.2426	0.2773	0.1796	0.2555	0.4052	0.3106	0.4842	0.6085	0.6927	0.4029	0.3882	0.3958	0.3468	0.3652	0.3515	0.4448	0.4731	0.4102	0.4494	0.7163	15971	0.3842	0.3315	0.4758	0.4004	0.3042	0.3244	0.4452	0.421	0.2642	0.3968	0.4508	0.6835	0.6078	0.5161	0.6288	0.5824	0.3153	0.2667
Solyc12g010840	3773065	3778565	Ketol-acid reductoisomerase	K4DCH1_SOLLC	0.38	0.9571	0.4034	0.4078	0.7293	0.7242	0.7253	0.8522	0.7821	0.8833	11387	10263	0.6968	0.9027	0.867	1204	0.9981	10396	0.9611	10415	0.9626	0.9173	0.8054	0.7653	0.683	0.9794	0.6007	0.4098	0.6731	1068	0.4619	0.7341	0.6839	12277	0.7994	0.9655	13224	0.6873	0.6578	0.8344	0.5881	0.4695	0.6454	0.4331	0.6303
Solyc12g010950	3827848	3830773	Alcohol dehydrogenase zinc-containing	K4DCI1_SOLLC	0.0062	0.0087	0.0033	0.0021	0.0022	0.0301	0.0034	0.0429	0.0103	0.0412	0.005	0.0525	0.0121	0.0165	0.0017	0.0511	0.0476	0.0652	0.0415	0.0424	0.1338	0.1441	0.0613	0.0942	0.1175	0.2957	0.2123	0.3266	0.0662	0.1309	0.4205	0.3137	0.3159	0.0288	0.0429	0.0586	0.0352	10169	0.6474	0.7144	0.4803	0.4672	0.5869	0.5884	0.5449
Solyc12g010960	3832263	3833603	Alcohol dehydrogenase zinc-binding domain protein	K4DCI2_SOLLC	0.0126	0.0126	0.0154	0.0311	0.1081	0.2865	0.0775	0.0686	0.0281	0.1829	0.0209	0.1952	0.0041	0.0194	0.0047	0.0247	0.0239	0.0628	0.0209	0.02	0.043	0.017	0.0342	0.0116	0.0102	0.1286	0.1647	0.0108	0.0211	0.0052	0.0504	0.0102	0.0059	0.1072	0.0684	0.0067	0.0887	0	0.0939	0.0173	0.0199	0.0529	0.0425	0.0324	0.0087
Solyc12g010970	3833703	3835990	Alcohol dehydrogenase-like protein	K4DCI3_SOLLC	0.0057	0.002	0.0056	0.0032	0.0299	0.1631	0.0036	0.0186	0.0026	0.1056	0.0113	0.1367	0.0007	0.0011	0.0019	0.0131	0.0126	0.0433	0.0148	0.0099	0.0305	0.0094	0.0163	0.0033	0.0045	0.0863	0.0838	0.0049	0.0111	0.0013	0.0144	0.0029	0.0024	0.0628	0.0471	0.0074	0.0322	0	0.0678	0.0122	0.0126	0.0416	0.0335	0.0098	0.0051
Solyc12g055820	61816278	61822716	Cinnamyl alcohol dehydrogenase	K4DFR3_SOLLC	0.0496	0.1088	0.0798	0.0467	0.0688	0.0739	0.0634	0.0832	0.0616	0.1032	0.0674	0.0888	0.0796	0.1312	0.0947	0.0881	0.0767	0.0741	0.0771	0.0777	0.1103	0.0953	0.1172	0.1146	0.1153	0.1013	0.1331	0.0872	0.059	0.1409	0.1139	0.0972	0.1136	0.0812	0.109	0.0638	0.082	0.069	0.1185	0.1251	0.1152	0.1261	0.1276	0.1092	0.1019
Solyc12g088220	63663328	63669235	Branched-chain-amino-acid aminotransferase 1	K4DGP3_SOLLC	0.1877	0.026	0.2242	0.0815	0.2763	0.1784	0.3665	0.137	0.2377	0.0796	0.0217	0.1123	0.0137	0.0112	0.0453	0.0057	0.0107	0.0555	0.0351	0.0279	0.0032	0.0018	0.0008	0.0018	0.0017	0.0057	0.0004	0	0.0079	0.0004	0.002	0.0032	0.009	0.0415	0.0108	0.0057	0.0131	11339	16504	0.9734	0.6006	32347	0.9439	0.0126	0.0584
Solyc12g094500	64727069	64730638	Alcohol dehydrogenase 1	K4DH22_SOLLC	0.1461	0.3229	0.1864	0.1997	0.1089	0.1448	0.1278	0.1518	0.1151	0.1138	0.1469	0.1684	0.3166	0.2184	0.1645	0.1318	0.1514	0.2071	0.1242	0.1365	0.1304	0.1352	0.1731	0.1832	0.1792	0.275	0.3205	0.0995	0.1672	0.2393	0.1824	0.1867	0.2131	0.1522	0.1145	0.0887	0.2175	0.0463	0.162	0.1415	0.1151	0.1234	0.1328	0.1227	0.1185
Solyc12g096760	65539079	65542630	Alcohol dehydrogenase zinc-containing	K4DHE9_SOLLC	11071	0.6143	0.8409	0.8964	0.366	0.3493	0.3627	0.2524	0.2794	0.4151	0.3166	0.2992	10566	11552	11492	0.4732	0.5819	0.6022	0.496	0.5315	0.572	0.553	0.6381	0.6389	0.6676	0.7348	0.9554	10204	0.311	0.7324	0.825	0.7884	0.7682	0.4089	0.4624	0.5812	0.2607	0.3333	0.9748	12635	0.9724	0.9819	10637	0.4705	0.684
Solyc12g096780	65557520	65560391	Mitochondrial trans-2-enoyl-CoA reductase	K4DHF1_SOLLC	0.5988	12061	0.2533	0.1573	0.7362	14203	0.3472	0.5703	0.1893	26996	0.6154	1337	13181	0.1836	0.994	0.0209	0.3912	0.6976	0.484	0.3837	0.0616	0.0125	0.0011	0	0.0026	0.0038	0.1104	0.0009	0.0177	0.0004	0.0007	0	0	0.2306	0.085	0.0132	0.1166	0	0.0057	0	0	0.0008	0.0003	0.0003	0
Solyc12g098930	66283660	66285877	Pyruvate dehydrogenase kinase	K4DHR6_SOLLC	0.0021	0.0012	0.0088	0.0049	0	0.0002	0	0	0	0	0.0002	0.0005	0.0018	0.0013	0.0022	0	0.0001	0.0022	0	0	0	0	0	0	0.0005	0.0004	0.0004	0	0	0	0	0	0.0005	0.0013	0.0017	0	0	0	0.0007	0.0003	0.0004	0	0	0	0.0002
[truncated: 30 more columns]

## Sheet: BCAA_ExpressedinFruit
List of the potential candidate genes expressed in fruit tissues that has been annotated within the identified QGRs.
Gene expression has been obtained from TomExpress [106].
Conditional formatting has been applied, highlighting in pale red the expression levels > 1.
A heatmap based on the gene expression reported in this table has been reported as Supplemental Figure S2.2.
The genes which have been demonstrated to functionally underlie aroma QTLs in tomato were highlighted in bold.
Solyc ID	Start (bp)	End (bp)	Annotation	Uniprot ID	S pimp|Wild Type|Fruit|Anthesis|-	S pimp|Wild Type|Fruit|Anthesis|-	S pimp|Wild Type|Fruit|Anthesis|-	S pimp|Wild Type|Fruit|Anthesis|-	S lyco|Wild Type|Fruit|0DPAe|-	S lyco|Wild Type|Fruit|0DPAe|-	S lyco|Wild Type|Fruit|1DPA|-	S lyco|Wild Type|Fruit|1DPA|-	S lyco|Wild Type|Fruit|2DPA|-	S lyco|Wild Type|Fruit|2DPA|-	S lyco|Wild Type|Fruit|5DPA|-	S lyco|Wild Type|Fruit|5DPA|-	S pimp|Wild Type|Fruit|4,DPA|-	S pimp|Wild Type|Fruit|4,DPA|-	S pimp|Wild Type|Fruit|4,DPA|-	S lyco|Wild Type|Fruit|4,dpa|-	S lyco|Wild Type|Fruit|4,dpa|-	S lyco|Wild Type|Fruit|4,dpa|-	S lyco|Wild Type|Fruit|7,dpa|-	S lyco|Wild Type|Fruit|7,dpa|-	S lyco|Wild Type|Fruit|10,dpa|-	S lyco|Wild Type|Fruit|10,dpa|-	S lyco|Wild Type|Fruit|Immature,Green,10,dpa|-	S lyco|Wild Type|Fruit|Immature,Green,10,dpa|-	S lyco|Wild Type|Fruit|Immature,Green,10,dpa|-	S lyco|Wild Type|Fruit|IMG_10DPA|-	S lyco|Wild Type|Fruit|IMG_10DPA|-	S lyco|Wild Type|Fruit|Immature,Green,14,dpa|-	S lyco|Wild Type|Fruit|Immature,Green,15,dpa|-	S lyco|Wild Type|Fruit|Immature,Green,17,dpa|-	S lyco|Wild Type|Fruit|Immature,Green,20,dpa|-	S lyco|Wild Type|Fruit|Immature,Green,20,dpa|-	S lyco|Wild Type|Fruit|Immature,Green,20,dpa|-	S lyco|Wild Type|Fruit|1,cm|-	S lyco|Wild Type|Fruit|2,cm|-	S lyco|Wild Type|Fruit|3,cm|-	S lyco|Wild Type|Fruit|IG+MG|sun	S lyco|Wild Type|Fruit|IG+MG|shade	S lyco|Wild Type|Fruit|Mature,Green|Ctrl	S lyco|Wild Type|Fruit|Mature,Green|Ctrl	S lyco|Wild Type|Fruit|Mature,Green|IAA	S lyco|Wild Type|Fruit|Mature,Green|ACC	S lyco|Wild Type|Fruit|Mature,Green|IAA+ACC	S lyco|Wild Type|Fruit|Mature,Green|-	S lyco|Wild Type|Fruit|Mature,Green|-
Solyc01g098700	89114957	89130784	Branched-chain-amino-acid aminotransferase 7	K4B0Q7_SOLLC	0.4234	0.0925	0.1269	0.1396	0.6788	0.0775	0.7095	0.1142	11047	0.1978	0.8875	0.1068	0.0251	0.0155	0.0685	0.0117	0.0098	0.0334	0.0262	0.0217	0.0029	0.0101	0.0063	0.0041	0.002	0.0669	0.0038	0.0121	0.0163	0.0014	0.0127	0.0045	0.0042	0.014	0.0171	0.0069	0.0216	0.0077	0.0174	0.0227	0.0328	0.0177	0.0318	0.0582	0.0166
Solyc02g091970	53178240	53184960	Branched-chain-amino-acid aminotransferase 3	K4BCZ5_SOLLC	0.3239	0.7082	0.3686	0.4879	0.1659	0.1841	0.1544	0.1972	0.1687	0.3332	0.2312	0.272	10646	0.9082	0.6682	0.5113	0.4985	0.3021	0.4074	0.4274	0.3192	0.4061	0.3751	0.3509	0.3377	0.2448	0.2998	0.3827	0.4472	0.334	0.2947	0.3025	0.3155	0.4265	0.3765	0.3804	0.4084	0.2658	0.2697	0.2842	0.2661	0.2961	0.2931	0.2745	0.2266
Solyc03g005730	509260	517653	3-isopropylmalate dehydratase large subunit 2	K4BDZ7_SOLLC	0.6275	10041	0.6434	0.7637	0.3634	0.3756	0.3234	0.3288	0.3121	0.4037	0.3161	0.3805	11478	0.8885	11141	0.6775	0.7124	0.6012	0.629	0.6551	0.5912	0.608	0.562	0.4981	0.4478	0.5915	0.4936	0.4143	0.3451	0.5282	0.3532	0.3386	0.3704	0.5757	0.5379	0.4493	0.533	0.7253	0.5778	0.7234	0.7062	0.7583	0.7164	0.2919	0.2756
Solyc03g007200	1775153	1776974	Oxidoreductase zinc-containing alcohol dehydrogenase family	K4BEE3_SOLLC	10977	0.1287	0.9802	0.4301	0.1071	0.0516	0.0967	0.0021	0.0602	0.0413	0.0274	0.0277	0.0595	0.6101	0.129	0.0399	0.02	0.0089	0.0251	0.022	0.0575	0.0331	0.002	0.0011	0.003	0.0121	0.0036	0.0021	0.0053	0.0054	0.0049	0.0038	0.0074	0.0218	0.0156	0.008	0.0164	0	0.0062	0.0036	0.0047	0.0015	0.0054	0.0026	0.0048
Solyc03g097680	60009332	60016213	Pyruvate dehydrogenase E1 component subunit beta	K4BJI5_SOLLC	0.5168	0.6988	0.6955	0.7484	0.3789	0.3664	0.2844	0.3379	0.4002	0.3965	0.2925	0.3391	0.9093	0.7697	0.6669	0.4615	0.5145	0.4826	0.413	0.4387	0.4552	0.509	0.6019	0.6158	0.5935	0.5556	0.6627	0.4891	0.381	0.5274	0.5543	0.4997	0.5481	0.4056	0.5792	0.3576	0.3471	0.3906	0.7154	0.6696	0.655	0.8044	0.7261	0.7541	0.5293
Solyc04g008590	2195990	2201197	Pyruvate dehydrogenase E1 component subunit beta	K4BP15_SOLLC	0.1215	0.2321	0.1581	0.2569	0.1021	0.1318	0.0914	0.1241	0.0995	0.1213	0.1486	0.126	0.1708	0.2331	0.3822	0.271	0.3407	0.2359	0.2678	0.2885	0.2075	0.2997	0.6093	0.4977	0.5965	0.2022	0.9023	0.2062	0.2872	0.4556	0.385	0.2567	0.3477	0.448	0.4327	0.2581	0.2617	0.2275	0.3065	0.2032	0.1791	0.2234	0.1951	0.2135	0.1859
Solyc04g063350	55462543	55469683	3-methyl-2-oxobutanoate dehydrogenase	K4BT25_SOLLC	0.42	0.1373	0.2684	0.291	11219	0.5416	12606	0.3305	0.95	0.6434	0.9918	20341	0.0926	0.0136	0.064	0.0121	0.0738	0.1596	0.0777	0.0684	0.0619	0.0196	0.0281	0.0398	0.0271	0.0275	0.172	0.0183	0.0406	0.0114	0.0085	0.0197	0.0154	0.1936	0.1919	0.6025	0.0621	0.3355	0.1263	0.1709	0.1986	0.225	0.1599	0.066	0.0729
Solyc04g064710	55858388	55861421	Alcohol dehydrogenase 2	K4BT62_SOLLC	0.0157	0.0025	0.012	0.0094	0.0001	0.0001	0.0001	0.0004	0.0001	0	0.0001	0.0001	0.003	0.0031	0.0055	0.0019	0.0004	0.0013	0.0008	0.0007	0.0062	0.0069	0	0	0	0.0094	0	0	0.0003	0	0	0.0014	0.0014	0	0	0.0003	0	0.1343	23044	24837	17084	19186	21054	0	0.0198
Solyc05g005480	352211	355615	Oxidoreductase zinc-binding dehydrogenase	ENOX_SOLLC	0.1023	0.2702	0.2888	0.3587	0.0198	0.0557	0.0179	0.0357	0.0095	0.0396	0.0228	0.0921	0.5113	0.871	0.5787	12009	11536	0.5696	0.7405	0.922	0.6346	0.973	0.9857	0.8596	0.6685	1222	0.2673	0.5473	0.4612	0.8917	0.4667	0.3996	0.3195	0.6212	0.5873	0.3003	0.4724	0.486	0.3289	0.702	0.5142	0.487	0.5492	0.2473	0.323
Solyc06g059880	37781458	37783992	Acetolactate synthase	K4C6H0_SOLLC	0.0748	0.015	15239	0.7327	0.2473	0.0308	0.1849	0.0327	0.076	0.0024	0.0036	0.0009	0.003	0.0772	0.0134	0.0076	0.0085	0.0201	0.0047	0.007	0.0145	0.0571	0.0211	0.0198	0.0291	0.0188	0.2058	0.0352	0.0191	0.0365	0.1128	0.0337	0.0446	0.012	0.0254	0.036	0.0087	0	0.0418	0.0213	0.024	0.0141	0.0221	0.0509	0.0146
Solyc06g060790	38814018	38814788	3-isopropylmalate dehydratase small subunit	K4C6Q9_SOLLC	21621	4.03	26874	27761	1375	13804	11763	16521	11065	17319	12136	13619	40142	36491	29876	1908	10733	0.6182	0.9727	11345	11368	12815	12119	11537	10028	0.7347	0.6825	0.9498	2784	0.9625	0.8329	0.819	0.739	11979	16138	14414	12435	1343	0.8088	10628	0.9009	0.9493	0.9214	0.892	0.7569
Solyc07g045090	58206449	58208220	Alcohol dehydrogenase zinc-binding domain protein	K4CER7_SOLLC	0.0033	0.008	0.0025	0.0107	0.0002	0.0002	0.0005	0.0004	0	0	0.0003	0.0006	0.1961	0.0261	0.0466	0.0016	0.002	0.002	0.0055	0.0078	0.0004	0.0017	0.0011	0.001	0.0014	0.0045	0.0007	0	0.0003	0.0013	0	0.0004	0.0003	0.0048	0.0053	0.0042	0	0.106	0.2127	0.118	0.065	0.2554	0.0849	0.0004	0.0007
Solyc07g053280	61749215	61754334	Ketol-acid reductoisomerase	K4CFM5_SOLLC	2351	34294	19468	27483	30681	35818	32011	33541	28868	19861	14309	14222	12327	1322	10005	16983	14641	12846	14432	14787	2444	21854	21997	23002	24814	24282	20594	22736	24675	31741	30547	3295	33816	15438	16694	30315	15485	46363	38577	40586	33349	35468	37169	23283	27791
Solyc07g061940	64814098	64816015	Acetolactate synthase	K4CGM7_SOLLC	0.3514	0.5631	0.4085	0.3217	11934	1624	12169	1425	11004	0.6985	0.4294	0.5639	0.2771	0.367	0.1907	0.549	0.3961	0.3688	0.387	0.4131	11178	0.8356	0.9695	0.993	11494	13275	0.7803	13211	12152	14454	10478	11434	12421	0.539	0.6569	18345	0.9187	22757	18367	28487	22153	18481	25081	0.7951	0.9174
Solyc08g014130	3834898	3844436	2-isopropylmalate synthase 1	K4CJ46_SOLLC	0.763	0.4592	0.4098	0.4953	0.0318	0.0304	0.034	0.0552	0.0357	0.2137	0.0488	0.0717	11156	13485	13643	0.5198	0.3283	0.2971	0.3812	0.4133	0.282	0.1997	0.1762	0.1314	0.0999	0.0739	0.0479	0.1916	0.3113	0.1322	0.1577	0.133	0.0949	0.5558	0.4328	0.4052	0.2861	62799	0.7914	0.9734	10248	17407	0.8425	0.1086	0.0954
Solyc09g008670	2123840	2127943	Threonine ammonia-lyase biosynthetic	THD1_SOLLC	0.1392	0.3565	0.0817	0.114	10868	35996	0.7412	17578	0.1624	20858	0.2316	36911	0.2033	0.4667	0.1772	17432	0.5874	5177	10065	16893	0.9437	0.1911	0.0267	0.0213	0.0345	0.166	0.0055	0.0097	0.044	0.003	0.0024	0.0032	0.0027	11221	0.4483	0.1418	0.6005	0.0013	0.0278	0.0632	0.0738	0.0392	0.0336	0.0018	0.002
Solyc11g010960	4006687	4010471	Alcohol dehydrogenase	K4D5Q4_SOLLC	0.1346	11688	0.1065	0.7992	0.0073	0.2093	0.01	0.2869	0.0162	0.1028	0.0135	0.2569	0.782	0.296	18965	0.1417	0.7105	0.6263	0.62	0.5632	0.0383	0.1617	26067	19499	23394	0.4393	64454	0.6323	0.5909	23892	1839	11239	15799	11331	12536	13477	0.6652	0	0.3985	0.3293	0.331	0.1972	0.3527	0.9252	10302
Solyc11g011330	4375432	4377584	Cinnamyl alcohol dehydrogenase	K4D5T8_SOLLC	0.0295	0.0004	0.0017	0.0002	0.0008	0.0011	0.0002	0.0007	0.0513	0.0639	0.0103	0.0056	0.0001	0	0.0003	0.0001	0	0.0004	0	0.0002	0.0061	0.0019	0.0115	0.0009	0	0.0011	0	0.0009	0	0	0.0072	0	0.0004	0.0077	0.0214	0.0028	0.0229	0.0076	0.0171	11417	0.3708	0.8072	0.6362	0.1303	0.0009
Solyc11g071280	54809918	54813405	Branched-chain amino acid aminotransferase like protein	Q5DQ95_SOLLC	20537	1708	0.5946	0.8862	0.9448	0.5695	0.8567	0.6449	0.8145	0.0974	0.5657	0.1136	0.8422	0.5657	0.7045	0.4001	0.6813	0.3722	0.4635	0.5842	0.2588	0.4172	0.2018	0.1729	0.1523	0.18	0.0628	0.0727	0.1611	0.1684	0.1263	0.1012	0.1222	0.3696	0.1833	0.1297	0.3375	0.0137	0.0692	0.083	0.053	0.0457	0.0724	0.0935	0.1193
Solyc11g071290	54819572	54826199	Alcohol dehydrogenase	K4DAI6_SOLLC	0.0097	0.064	0.0012	0.0017	0.0079	0.1466	0.0054	0.0811	0.001	0.3466	0.0007	0.1207	13751	0	0.019	0.0085	0.4663	0.2626	0.2205	0.2955	0.0005	0.0038	0.022	0.0216	0.0343	0.0072	0.0238	0.0039	0.0551	0.0037	0.0023	0.0016	0.0068	0.0891	0.0207	0.004	0.1311	0	0.0042	0.0055	0.0044	0.007	0.0028	0.0005	0.0026
Solyc12g005860	490745	498964	3-isopropylmalate dehydratase large subunit	K4DBC4_SOLLC	0.5474	0.6533	0.4438	0.4506	11652	0.8892	0.8722	0.6408	0.9078	0.6545	0.6829	0.972	0.5678	0.5916	0.5653	10549	12722	0.6636	0.9896	1.16	10096	12724	10237	11235	12059	0.4603	0.4888	0.6023	14017	10807	11794	14501	15718	11549	21202	24882	12556	58705	0.9758	13585	13881	12612	12286	10142	11045
Solyc12g009400	2682210	2685916	Pyruvate dehydrogenase E1 component alpha subunit	K4DC28_SOLLC	0.3036	0.5242	0.2862	0.409	0.1526	0.2285	0.1698	0.2157	0.1437	0.2033	0.2691	0.2419	0.6665	0.5858	0.7177	0.3477	0.3429	0.3537	0.2857	0.3106	0.2728	0.3177	0.4701	0.3807	0.3589	0.6695	12933	0.2734	0.2474	0.3455	0.2956	0.2386	0.2249	0.3892	0.3406	0.217	0.3996	0.3861	0.4081	0.3642	0.3115	0.402	0.3372	0.1999	0.1803
Solyc12g009410	2687666	2690826	Pyruvate dehydrogenase E1 component alpha subunit	K4DC29_SOLLC	0.3384	0.5332	0.309	0.4214	0.2363	0.2969	0.2426	0.2773	0.1796	0.2555	0.4052	0.3106	0.4842	0.6085	0.6927	0.4029	0.3882	0.3958	0.3468	0.3652	0.3515	0.4448	0.4731	0.4102	0.4494	0.7163	15971	0.3842	0.3315	0.4758	0.4004	0.3042	0.3244	0.4452	0.421	0.2642	0.3968	0.4508	0.6835	0.6078	0.5161	0.6288	0.5824	0.3153	0.2667
Solyc12g010840	3773065	3778565	Ketol-acid reductoisomerase	K4DCH1_SOLLC	0.38	0.9571	0.4034	0.4078	0.7293	0.7242	0.7253	0.8522	0.7821	0.8833	11387	10263	0.6968	0.9027	0.867	1204	0.9981	10396	0.9611	10415	0.9626	0.9173	0.8054	0.7653	0.683	0.9794	0.6007	0.4098	0.6731	1068	0.4619	0.7341	0.6839	12277	0.7994	0.9655	13224	0.6873	0.6578	0.8344	0.5881	0.4695	0.6454	0.4331	0.6303
Solyc12g010950	3827848	3830773	Alcohol dehydrogenase zinc-containing	K4DCI1_SOLLC	0.0062	0.0087	0.0033	0.0021	0.0022	0.0301	0.0034	0.0429	0.0103	0.0412	0.005	0.0525	0.0121	0.0165	0.0017	0.0511	0.0476	0.0652	0.0415	0.0424	0.1338	0.1441	0.0613	0.0942	0.1175	0.2957	0.2123	0.3266	0.0662	0.1309	0.4205	0.3137	0.3159	0.0288	0.0429	0.0586	0.0352	10169	0.6474	0.7144	0.4803	0.4672	0.5869	0.5884	0.5449
Solyc12g088220	63663328	63669235	Branched-chain-amino-acid aminotransferase 1	K4DGP3_SOLLC	0.1877	0.026	0.2242	0.0815	0.2763	0.1784	0.3665	0.137	0.2377	0.0796	0.0217	0.1123	0.0137	0.0112	0.0453	0.0057	0.0107	0.0555	0.0351	0.0279	0.0032	0.0018	0.0008	0.0018	0.0017	0.0057	0.0004	0	0.0079	0.0004	0.002	0.0032	0.009	0.0415	0.0108	0.0057	0.0131	11339	16504	0.9734	0.6006	32347	0.9439	0.0126	0.0584
Solyc12g096760	65539079	65542630	Alcohol dehydrogenase zinc-containing	K4DHE9_SOLLC	11071	0.6143	0.8409	0.8964	0.366	0.3493	0.3627	0.2524	0.2794	0.4151	0.3166	0.2992	10566	11552	11492	0.4732	0.5819	0.6022	0.496	0.5315	0.572	0.553	0.6381	0.6389	0.6676	0.7348	0.9554	10204	0.311	0.7324	0.825	0.7884	0.7682	0.4089	0.4624	0.5812	0.2607	0.3333	0.9748	12635	0.9724	0.9819	10637	0.4705	0.684
Solyc12g096780	65557520	65560391	Mitochondrial trans-2-enoyl-CoA reductase	K4DHF1_SOLLC	0.5988	12061	0.2533	0.1573	0.7362	14203	0.3472	0.5703	0.1893	26996	0.6154	1337	13181	0.1836	0.994	0.0209	0.3912	0.6976	0.484	0.3837	0.0616	0.0125	0.0011	0	0.0026	0.0038	0.1104	0.0009	0.0177	0.0004	0.0007	0	0	0.2306	0.085	0.0132	0.1166	0	0.0057	0	0	0.0008	0.0003	0.0003	0
[truncated: 30 more columns]
