# Supplementary material for: The Genetic Basis of Tomato Aroma
Source: Genes (Basel). 2021 Feb 4;12(2):226. doi: 10.3390/genes12020226 (PMC7915847; doi:10.3390/genes12020226)
Supplement: Supplementary file 1 [file genes-12-00226-s001.zip › Supp.Tables/S3.xlsx]

## Sheet: Apo_QTL
Chr.	QGR	Original Name	Compound	START (Mb)	QTL Max	END (Mb)	Population	Reference
T01	APO1	-	Geranylacetone		0.42064		F2	Tikunov et al., 2020
	APO2	B-c1.1	B-carotene	67.9219		84.4722	RILs	Capel et al. 2015
		BC_1a,b,c	B-carotene	74.3135		74.5158	GWAS	Ruggieri et al. 2014
		-	B-ionone_Geranial	78.21		79.09	GWAS	Bauchet et al., 2017
		car1.1	B-carotene	78.87		80.65	RILs	Kimbara et al., 2018
T02	APO3	-	beta-Cyclocitral		39.61		F6	Tikunov et al., 2020
		-	B-ionone		36.1678		GWAS	Bauchet et al., 2017
		-	6-methyl-5-hepten-2-one	37.05	36.73	37.05	GWAS	Tieman et al., 2017
		-	Geranylacetone_6-methyl-5-hepten-2-one	40.37	37.5	41.47	GWAS	Tieman et al., 2017
	APO4	car2.1	Carotene		52.39		RILs	Saliba-Colombani et al., 2001
T03	APO5	-	B-ionone		1.82		GWAS	Bauchet et al., 2017
	APO6	-	6-methyl-5-hepten-2-one_Geranylacetone	28.56		48.62	GWAS	Tieman et al., 2017
	APO7	car3.1	Carotene		67.51		RILs	Saliba-Colombani et al., 2001
T04	APO8	-	Damascenone		31.77		F2	Tikunov et al., 2020
	APO9	-	B-ionone		50.7		GWAS	Bauchet et al., 2017
		-	6-methyl-5-hepten-2-one	55.19		55.58	GWAS	Bauchet et al., 2017
		lyc4.1	Lycopene		54.53		RILs	Saliba-Colombani et al., 2001
		-	Geranylacetone	60.34		60.43	GWAS	Tieman et al., 2017
T05	APO10	-	Geranial		1.86		GWAS	Bauchet et al., 2017
		-	beta-Ionone , beta-Damascenone , alpha-Citral	6.37969		6.46126	F2,F6	Tikunov et al., 2020
T06	APO11	-	beta-Cyclocitral		1.96589		F2	Tikunov et al., 2020
	APO12	-	beta-Damascenone		45.11		F6	Tikunov et al., 2020
		6E	ß-ionone	43.5		46.19	ILs	Tieman et al., 2006
T08	APO13	car.1	Carotene		49.27		RILs	Saliba-Colombani et al., 2001
	APO14	-	alpha-Citral		63.05		F2	Tikunov et al., 2020
		-	Geranial		63.89		GWAS	Bauchet et al., 2017
T09	APO15	-	6-methyl-5-hepten-2-one_Geranylacetone	66.58		66.62	GWAS	Tieman et al., 2017
T10	APO16	-	B-ionone		42.4905		GWAS	Bauchet et al., 2017
	APO17	-	beta-Ionone_Geranylacetone		60.153		F2,F6	Tikunov et al., 2020
		-	Geranialcetone		63.8		GWAS	Tieman et al., 2017
T11	APO18	-	alpha-Citral		4.16782		F6	Tikunov et al., 2020
T11		-	beta-Ionone		5.14839		F6	Tikunov et al., 2020
T11		-	Geranylacetone		7.65		GWAS	Tieman et al., 2017
T12	APO19	12D	6-methyl-5-hepten-2-one	1.97		40.73	ILs	Tieman et al., 2006
T12		-	beta-Damascenone		2.26941		F2	Tikunov et al., 2020

## Sheet: Apo_Candidates
List of the potential candidate genes expressed in fruit tissues that has been annotated within the identified QGRs.
Gene expression has been obtained from TomExpress [106].
Conditional formatting has been applied, highlighting in pale red the expression levels > 1.
A heatmap based on the gene expression reported in this table has been reported as Supplemental Figure S3.1
The genes which have been demonstrated to functionally underlie aroma QTLs in tomato were highlighted in bold.
Solyc ID	Start (Mb)	End (Mb)	Annotation	Uniprot ID	Symbol	S pimp|Wild Type|Fruit|Anthesis|-	S pimp|Wild Type|Fruit|Anthesis|-	S pimp|Wild Type|Fruit|Anthesis|-	S pimp|Wild Type|Fruit|Anthesis|-	S lyco|Wild Type|Fruit|0DPAe|-	S lyco|Wild Type|Fruit|0DPAe|-	S lyco|Wild Type|Fruit|1DPA|-	S lyco|Wild Type|Fruit|1DPA|-	S lyco|Wild Type|Fruit|2DPA|-	S lyco|Wild Type|Fruit|2DPA|-	S lyco|Wild Type|Fruit|5DPA|-	S lyco|Wild Type|Fruit|5DPA|-	S pimp|Wild Type|Fruit|4.DPA|-	S pimp|Wild Type|Fruit|4.DPA|-	S pimp|Wild Type|Fruit|4.DPA|-	S lyco|Wild Type|Fruit|4.dpa|-	S lyco|Wild Type|Fruit|4.dpa|-	S lyco|Wild Type|Fruit|4.dpa|-	S lyco|Wild Type|Fruit|7.dpa|-	S lyco|Wild Type|Fruit|7.dpa|-	S lyco|Wild Type|Fruit|10.dpa|-	S lyco|Wild Type|Fruit|10.dpa|-	S lyco|Wild Type|Fruit|Immature.Green.10.dpa|-	S lyco|Wild Type|Fruit|Immature.Green.10.dpa|-	S lyco|Wild Type|Fruit|Immature.Green.10.dpa|-	S lyco|Wild Type|Fruit|IMG_10DPA|-	S lyco|Wild Type|Fruit|IMG_10DPA|-	S lyco|Wild Type|Fruit|Immature.Green.14.dpa|-	S lyco|Wild Type|Fruit|Immature.Green.15.dpa|-	S lyco|Wild Type|Fruit|Immature.Green.17.dpa|-	S lyco|Wild Type|Fruit|Immature.Green.20.dpa|-	S lyco|Wild Type|Fruit|Immature.Green.20.dpa|-	S lyco|Wild Type|Fruit|Immature.Green.20.dpa|-	S lyco|Wild Type|Fruit|1.cm|-	S lyco|Wild Type|Fruit|2.cm|-	S lyco|Wild Type|Fruit|3.cm|-	S lyco|Wild Type|Fruit|IG+MG|sun	S lyco|Wild Type|Fruit|IG+MG|shade	S lyco|Wild Type|Fruit|Mature.Green|Ctrl	S lyco|Wild Type|Fruit|Mature.Green|Ctrl	S lyco|Wild Type|Fruit|Mature.Green|IAA	S lyco|Wild Type|Fruit|Mature.Green|ACC	S lyco|Wild Type|Fruit|Mature.Green|IAA+ACC	S lyco|Wild Type|Fruit|Mature.Green|-
Solyc01g005940.2.1	613955	617183	Phytoene synthase 3	K4ASG0_SOLLC	-	0.0019	0.0008	0.0023	0.007	0	0.0007	0.0001	0.0002	0.0002	0	0.0002	0.0003	0.0006	0.0015	0.0004	0.0006	0	0	0.0003	0.0002	0.0003	0	0.0004	0	0.0003	0	0.0004	0	0.0003	0	0	0	0	0	0	0.0003	0	0	0.0003	0.0003	0.0005	0.0002	0	0
Solyc01g067890.2.1	76868469	76872760	1-deoxy-D-xylulose 5-phosphate synthase 1	Q9XH50_SOLLC	dxs	0.0004	0	0.0021	0	0	0	0	0	0	0	0	0	0	0.0004	0	0	0	0	0	0	0	0	0	0	0	0	0	0	0	0	0	0	0	0	0	0	0	0	0	0	0	0	0	0
Solyc01g087250.2.1	82184585	82195219	Carotenoid cleavage dioxygenase 1A	Q6E4P5_SOLLC	CCD1A CCD1-1	0.0137	0.0039	0.0165	0.0045	0.0374	0.0322	0.0385	0.0274	0.039	0.0158	0.0156	0.0159	0.0125	0.0054	0.0032	0.0004	0.0002	0.0004	0.0006	0.0001	0	0.0002	0	0.0004	0.0018	0.0573	0.0366	0	0	0	0	0	0	0	0	0	0	0	0.0011	0.0021	0.0035	0.0005	0.0008	0
Solyc01g087260.2.1	82196996	82209916	Carotenoid cleavage dioxygenase 1B	Q6E4P4_SOLLC	CCD1B CCD1-2	0.5018	0.1896	0.2746	0.2563	0.0289	0.0454	0.0351	0.0167	0.0346	0.0127	0.0157	0.0198	0.6494	0.1546	0.1889	0	0	0.0022	0.0006	0.0003	0.0009	0	0	0.0015	0	0.0778	0.0372	0	0	0	0	0	0	0	0	0.0015	0.015	0	0	0.0036	0.0019	0	0.0041	0
Solyc01g087270.2.1	82209237	82209916	Carotenoid cleavage dioxygenase 2	K4AYB7_SOLLC	-	0.0045	0.0011	0.0021	0.0007	0.0046	0.0139	0.0086	0.003	0.0227	0.0026	0.0032	0.0093	0.0006	0	0.0019	0.001	0.0005	0.0017	0.0008	0.0005	0.0014	0.001	0.004	0.0029	0.0017	0	0	0.0043	0.0016	0.0042	0	0	0.0035	0.0039	0	0.0017	0	0	0.0007	0	0.0005	0	0	0.0014
Solyc01g090660.2.1	84307951	84311676	Carotenoid cleavage dioxygenase 7	D0UDC1_SOLLC	CCD7	0.4967	0.424	0.667	0.627	0.1711	0.1901	0.2123	0.1666	0.1727	0.1311	0.1826	0.1922	0.7093	0.4321	0.3774	0.105	0.1382	0.2252	0.1252	0.123	0.117	0.1213	0.1318	0.1482	0.1529	0.2191	0.4172	0.295	0.1364	0.1091	0.1515	0.1241	0.1374	0.1589	0.1494	0.1402	0.0863	0.064	0.3786	0.4053	0.3423	0.3402	0.4175	0.1666
Solyc02g090890.2.1	52369708	52375308	Zeaxanthin epoxidase, 2C chloroplastic	A5JV19_SOLLC	ZEP	0.0442	0.067	0.1156	0.5034	0.0595	0.0699	0.066	0.0439	0.0526	0.0369	0.0487	0.0957	0.0993	0.0811	0.1393	0.2565	0.1885	0.2085	0.1707	0.1676	0.2089	0.193	0.365	0.2164	0.1554	0.1894	0.1219	0.3074	0.2058	0.2379	0.3298	0.24	0.2049	0.2563	0.2458	0.2846	0.2698	0.602	0.2053	0.2254	0.3047	0.2342	0.2534	0.1757
Solyc03g007960.2.1	2447872	2450289	Beta-carotene hydroxylase 2	Q0GGX1_SOLLC	CrtZ2	0.2093	0.0278	0.2865	0.8212	0.0098	0.0165	0.0032	0.0197	0.0035	0.0045	0.004	0.0373	0.0636	0.025	0.0196	0.0417	0.0232	0.0339	0.019	0.0148	0.1342	0.049	0.0583	0.0638	0.0647	0.1875	0.4432	0.2207	0.0552	0.0429	0.1449	0.0889	0.112	0.0306	0.0617	0.0969	0.0369	0.2186	0.1186	0.1108	0.1116	0.1464	0.1082	0.0366
Solyc03g031860.2.1	4326134	4330127	Phytoene synthase 1	PSY1_SOLLC	PSY1 GTOM5 PTOM5 TOM5	0.0575	0.0762	0.0646	0.1629	0.6021	1.41	0.3774	0.9739	0.242	0.5364	0.1663	0.3538	0.0839	0.0689	0.0637	0.1666	0.3352	0.1201	0.1977	0.2268	0.2263	0.3295	0.4088	0.4664	0.4121	0.6432	0.2064	0.3056	0.1568	0.4104	0.2837	0.31	0.3025	0.2299	0.5029	0.743	0.248	13.39	20014	15437	1.14	60697	16235	0.3899
Solyc03g114340.2.1	64347674	64353153	1-deoxy-D-xylulose-5-phosphate reductoisomerase	K4BKT6_SOLLC	DXR	0.204	0.3994	0.409	0.3031	0.1496	0.1295	0.1457	0.1229	0.1074	0.1106	0.1527	0.1902	0.5474	0.3588	0.5399	0.4967	0.5189	0.3612	0.4263	0.4733	0.353	0.4488	0.5736	0.4757	0.4063	0.3729	0.1309	0.1935	0.2235	0.5087	0.3702	0.2953	0.2603	0.4673	0.3892	0.2831	0.383	0.3675	0.2631	0.28	0.3044	0.256	0.273	0.3179
Solyc03g123760.2.1	70501011	70508614	Phytoene desaturase	CRTI_SOLLC	PDS	0.2396	0.2375	0.2606	0.4282	0.0851	0.1262	0.1098	0.0955	0.0612	0.0761	0.0712	0.1285	0.3905	0.3954	0.2878	0.2862	0.2693	0.1978	0.2082	0.2259	0.2605	0.2843	0.3018	0.2528	0.2135	0.1832	0.1968	0.2683	0.1635	0.3104	0.3983	0.3131	0.3243	0.2089	0.2047	0.2064	0.1513	0.4487	0.2643	0.2719	0.2586	0.2817	0.2515	0.2131
Solyc04g040190.1.1	11947053	11948555	Lycopene beta-cyclase 1	LCYB_SOLLC	LCY1 CRTL-1	0.3087	0.1486	0.3525	0.3183	0.0822	0.0222	0.0751	0.0158	0.0836	0.0096	0.0621	0.0358	0.1656	0.2476	0.2408	0.1688	0.179	0.1639	0.1339	0.1416	0.1648	0.1951	0.1664	0.1368	0.1228	0.275	0.1739	0.1051	0.0436	0.1273	0.076	0.0641	0.0689	0.0993	0.1454	0.0665	0.1195	0.0656	0.171	0.1799	0.1219	0.117	0.1338	0.0586
Solyc04g050930.2.1	48984297	48987853	Violaxanthin de-epoxidase	C0KZ34_SOLLC	LOC543696	0.0743	0.0663	0.1178	0.0725	0.07	0.0502	0.0672	0.052	0.0345	0.0725	0.0592	0.075	0.1005	0.1448	0.0801	0.0795	0.1676	0.1013	0.11	0.1198	0.0369	0.1019	0.1538	0.1656	0.1234	0.0642	0.0389	0.0968	0.04	0.1752	0.1259	0.1331	0.0856	0.0558	0.073	0.0465	0.078	0.0355	0.1273	0.1671	0.1496	0.161	0.1563	0.1193
Solyc04g051610.2.1	50907516	50909446	Violaxanthin de-epoxidase-related protein	K4BXJ1_SOLLC	-	0.0129	0.0133	0.0086	0.0228	0.0051	0.002	0.0065	0.0013	0.0033	0.0013	0.0163	0.0151	0.0442	0.0332	0.0378	0.0198	0.1281	0.0429	0.0671	0.0667	0.0108	0.0637	0.0764	0.0929	0.0633	0.067	0.022	0.0802	0.0502	0.0975	0.065	0.0601	0.0472	0.0487	0.0605	0.0462	0.1033	0.1155	0.0694	0.0544	0.0584	0.0685	0.0514	0.0503
Solyc05g010180.2.1	4377503	4382261	Carotenoid isomerase-like	K4BXJ1_SOLLC	-	0.0129	0.0133	0.0086	0.0228	0.0051	0.002	0.0065	0.0013	0.0033	0.0013	0.0163	0.0151	0.0442	0.0332	0.0378	0.0198	0.1281	0.0429	0.0671	0.0667	0.0108	0.0637	0.0764	0.0929	0.0633	0.067	0.022	0.0802	0.0502	0.0975	0.065	0.0601	0.0472	0.0487	0.0605	0.0462	0.1033	0.1155	0.0694	0.0544	0.0584	0.0685	0.0514	0.0503
Solyc06g036260.2.1	25742578	25744513	Beta-carotene hydroxylase 1	Q9S6Y1_SOLLC	CrtZ1	0.1155	0.1443	0.1003	0.1112	0.1042	0.1107	0.1354	0.0427	0.0974	0.0285	0.1394	0.0936	0.0651	0.0842	0.0497	0.1046	0.1003	0.1881	0.1048	0.1076	0.1178	0.1248	0.2139	0.1635	0.1342	0.2656	0.0452	0.4133	0.053	0.3335	0.3906	0.3402	0.3623	0.0852	0.0973	0.0567	0.3336	0.3502	0.3847	0.5823	0.459	0.5139	0.5667	0.1757
Solyc06g074240.1.1	45898227	45899723	Chromoplast-specific lycopene beta-cyclase	K4C9E2_SOLLC	LOC543649	0.0497	0.0188	0.1053	0.0605	0.0318	0.0115	0.0371	0.0134	0.0314	0.0072	0.0339	0.0063	0.0253	0.059	0.0169	0.0276	0.0068	0.0037	0.0115	0.0068	0.056	0.0211	0.0345	0.0325	0.0313	0.043	0.0103	0.034	0.0118	0.0226	0.0887	0.0579	0.0607	0.0131	0.0188	0.0071	0.0113	0.0063	0.0437	0.0232	0.0286	0.0264	0.0289	0.0394
Solyc08g075480.2.1	59627153	59629023	Carotenoid cleavage dioxygenase 4A	K4CMR5_SOLLC	-	0.0015	0.0016	0.0025	0.0009	0	0	0.0001	0.0002	0	0	0.0001	0	0.0029	0.0005	0.0024	0	0	0.0005	0	0.0001	0.0001	0	0	0	0	0.0002	0	0.0011	0	0	0	0	0	0.0003	0.0003	0	0	0	0	0.0005	0	0	0	0
Solyc08g075490.2.1	59643898	59646517	Carotenoid cleavage dioxygenase 4B	K4CMR6_SOLLC	-	0.0148	0.05	0.0119	0.0312	0.0576	0.1233	0.0873	0.0663	0.0599	0.1139	0.0207	0.1463	0.3691	0.0304	0.2654	0.0203	0.1317	0.1555	0.1024	0.1211	0.013	0.0259	0.232	0.2442	0.2043	0.0484	0.1439	0.0716	0.4234	0.1622	0.1326	0.2312	0.1732	0.1352	0.1171	0.2304	0.0555	0.0053	0.0518	0.0271	0.0366	0.0094	0.0209	0.0809
Solyc10g079480.1.1	61024821	61026323	Lycopene beta-cyclase 2	K4D2I9_SOLLC	-	0.2897	0.1574	0.1979	0.3511	0.0605	0.0404	0.0645	0.0289	0.0496	0.0261	0.04	0.0244	0.0991	0.1481	0.0853	0.0223	0.0206	0.0394	0.0213	0.0208	0.0199	0.0194	0.0057	0.0049	0.0094	0.0176	0.0048	0.0056	0.0031	0.0065	0.0055	0.0053	0.0079	0.018	0.0089	0.0096	0.0303	0.0036	0.0226	0.034	0.0258	0.0191	0.0302	0.002
Solyc10g081650.1.1	62682440	62686988	Carotenoid isomerase, 2C chloroplastic	CRTSO_SOLLC	CRTISO	0.219	0.1506	0.1705	0.5136	0.2405	0.2388	0.2484	0.1478	0.2804	0.1055	0.1365	0.1294	0.0891	0.0865	0.1071	0.1147	0.1232	0.1105	0.1117	0.1183	0.1341	0.1185	0.1833	0.1697	0.1558	0.1739	0.1441	0.2029	0.1063	0.1518	0.2031	0.2391	0.2064	0.0888	0.107	0.1434	0.0957	0.6743	0.1885	0.172	0.1707	0.2774	0.1655	0.1624
Solyc11g010850.1.1	3870455	3875051	1-deoxy-D-xylulose 5-phosphate synthase 2	K4D5P3_SOLLC	-	0.103	0.5478	0.227	0.137	0.5305	0.6237	0.7602	0.6587	0.3113	0.2091	0.5302	0.3534	0.4245	0.0721	0.246	0.152	0.3898	0.6723	0.4087	0.4001	0.0414	0.0578	0.0362	0.0526	0.0712	0.0385	0.0925	0.0085	0.0843	0.0237	0.0052	0.0084	0.0101	0.6735	0.2347	0.0253	0.7339	0	0.0371	0.0089	0.01	0.0154	0.0071	0.004
Solyc12g008980.1.1	2285372	2290327	Lycopene epsilon cyclase	B2CPI9_SOLLC	Lcy-e CrtL-e-1	0.018	0.0386	0.0517	0.0304	0.0235	0.0213	0.034	0.0297	0.0138	0.0285	0.0416	0.057	0.0657	0.0905	0.1108	0.1627	0.1443	0.1254	0.1229	0.1388	0.0872	0.1133	0.1574	0.0954	0.0608	0.0568	0.0119	0.0178	0.0774	0.0825	0.0336	0.0291	0.0248	0.1352	0.1059	0.0846	0.1468	0	0.0206	0.0229	0.0276	0.0189	0.0262	0.0143
[truncated: 31 more columns]

## Sheet: Apo_GenesExpressedinFruit
List of the potential candidate genes expressed in fruit tissues that has been annotated within the identified QGRs.
Gene expression has been obtained from TomExpress [106].
Conditional formatting has been applied, highlighting in pale red the expression levels > 1.
A heatmap based on the gene expression reported in this table has been reported as Supplemental Figure S3.2.
The genes which have been demonstrated to functionally underlie aroma QTLs in tomato were highlighted in bold.
Gene ID"	Uniprot ID	Symbol	Locus	S pimp|Wild Type|Fruit|Anthesis|-	S pimp|Wild Type|Fruit|Anthesis|-	S pimp|Wild Type|Fruit|Anthesis|-	S pimp|Wild Type|Fruit|Anthesis|-	S lyco|Wild Type|Fruit|0DPAe|-	S lyco|Wild Type|Fruit|0DPAe|-	S lyco|Wild Type|Fruit|1DPA|-	S lyco|Wild Type|Fruit|1DPA|-	S lyco|Wild Type|Fruit|2DPA|-	S lyco|Wild Type|Fruit|2DPA|-	S lyco|Wild Type|Fruit|5DPA|-	S lyco|Wild Type|Fruit|5DPA|-	S pimp|Wild Type|Fruit|4.DPA|-	S pimp|Wild Type|Fruit|4.DPA|-	S pimp|Wild Type|Fruit|4.DPA|-	S lyco|Wild Type|Fruit|4.dpa|-	S lyco|Wild Type|Fruit|4.dpa|-	S lyco|Wild Type|Fruit|4.dpa|-	S lyco|Wild Type|Fruit|7.dpa|-	S lyco|Wild Type|Fruit|7.dpa|-	S lyco|Wild Type|Fruit|10.dpa|-	S lyco|Wild Type|Fruit|10.dpa|-	S lyco|Wild Type|Fruit|Immature.Green.10.dpa|-	S lyco|Wild Type|Fruit|Immature.Green.10.dpa|-	S lyco|Wild Type|Fruit|Immature.Green.10.dpa|-	S lyco|Wild Type|Fruit|IMG_10DPA|-	S lyco|Wild Type|Fruit|IMG_10DPA|-	S lyco|Wild Type|Fruit|Immature.Green.14.dpa|-	S lyco|Wild Type|Fruit|Immature.Green.15.dpa|-	S lyco|Wild Type|Fruit|Immature.Green.17.dpa|-	S lyco|Wild Type|Fruit|Immature.Green.20.dpa|-	S lyco|Wild Type|Fruit|Immature.Green.20.dpa|-	S lyco|Wild Type|Fruit|Immature.Green.20.dpa|-	S lyco|Wild Type|Fruit|1.cm|-	S lyco|Wild Type|Fruit|2.cm|-	S lyco|Wild Type|Fruit|3.cm|-	S lyco|Wild Type|Fruit|IG+MG|sun	S lyco|Wild Type|Fruit|IG+MG|shade	S lyco|Wild Type|Fruit|Mature.Green|Ctrl	S lyco|Wild Type|Fruit|Mature.Green|Ctrl	S lyco|Wild Type|Fruit|Mature.Green|IAA	S lyco|Wild Type|Fruit|Mature.Green|ACC	S lyco|Wild Type|Fruit|Mature.Green|IAA+ACC	S lyco|Wild Type|Fruit|Mature.Green|-	S lyco|Wild Type|Fruit|Mature.Green|-	S lyco|Wild Type|Fruit|Mature.Green|-
29448	CRTSO_SOLLC	CRTISO	Solyc10g081650	0.219	0.1506	0.1705	0.5136	0.2405	0.2388	0.2484	0.1478	0.2804	0.1055	0.1365	0.1294	0.0891	0.0865	0.1071	0.1147	0.1232	0.1105	0.1117	0.1183	0.1341	0.1185	0.1833	0.1697	0.1558	0.1739	0.1441	0.2029	0.1063	0.1518	0.2031	0.2391	0.2064	0.0888	0.107	0.1434	0.0957	0.6743	0.1885	0.172	0.1707	0.2774	0.1655	0.1624	0.2212	0.2509
17756	Q9S6Y1_SOLLC	CrtZ1	Solyc06g036260	0.1155	0.1443	0.1003	0.1112	0.1042	0.1107	0.1354	0.0427	0.0974	0.0285	0.1394	0.0936	0.0651	0.0842	0.0497	0.1046	0.1003	0.1881	0.1048	0.1076	0.1178	0.1248	0.2139	0.1635	0.1342	0.2656	0.0452	0.4133	0.053	0.3335	0.3906	0.3402	0.3623	0.0852	0.0973	0.0567	0.3336	0.3502	0.3847	0.5823	0.459	0.5139	0.5667	0.1757	0.2334	0.2335
11848	CRTI_SOLLC	PDS	Solyc03g123760	0.2396	0.2375	0.2606	0.4282	0.0851	0.1262	0.1098	0.0955	0.0612	0.0761	0.0712	0.1285	0.3905	0.3954	0.2878	0.2862	0.2693	0.1978	0.2082	0.2259	0.2605	0.2843	0.3018	0.2528	0.2135	0.1832	0.1968	0.2683	0.1635	0.3104	0.3983	0.3131	0.3243	0.2089	0.2047	0.2064	0.1513	0.4487	0.2643	0.2719	0.2586	0.2817	0.2515	0.2131	0.2562	0.2646
9115	PSY1_SOLLC	PSY1 GTOM5 PTOM5 TOM5	Solyc03g031860	0.0575	0.0762	0.0646	0.1629	0.6021	1.41	0.3774	0.9739	0.242	0.5364	0.1663	0.3538	0.0839	0.0689	0.0637	0.1666	0.3352	0.1201	0.1977	0.2268	0.2263	0.3295	0.4088	0.4664	0.4121	0.6432	0.2064	0.3056	0.1568	0.4104	0.2837	0.31	0.3025	0.2299	0.5029	0.743	0.248	13.39	20014	15437	1.14	60697	16235	0.3899	0.6292	0.5445
8824	Q0GGX1_SOLLC	CrtZ2	Solyc03g007960	0.2093	0.0278	0.2865	0.8212	0.0098	0.0165	0.0032	0.0197	0.0035	0.0045	0.004	0.0373	0.0636	0.025	0.0196	0.0417	0.0232	0.0339	0.019	0.0148	0.1342	0.049	0.0583	0.0638	0.0647	0.1875	0.4432	0.2207	0.0552	0.0429	0.1449	0.0889	0.112	0.0306	0.0617	0.0969	0.0369	0.2186	0.1186	0.1108	0.1116	0.1464	0.1082	0.0366	0.053	0.1113
[truncated: 29 more columns]
