# Supplementary material for: The Genetic Basis of Tomato Aroma
Source: Genes (Basel). 2021 Feb 4;12(2):226. doi: 10.3390/genes12020226 (PMC7915847; doi:10.3390/genes12020226)
Supplement: Supplementary file 1 [file genes-12-00226-s001.zip › Supp.Tables/S4.xlsx]

## Sheet: Phen_QTL
Chr.	QGR	Original Name	Compound	START (Mb)	QTL max	END (Mb)	Population	Reference
T01	PHEN1	-	2-phenylethanol	1.7		2.99	GWAS	Tieman et al., 2017
		-	Phenethylalcohol		2.1		GWAS	Bauchet et al., 2017
		1E, 1F, 1G	Methylbenzoate_2-Methoxyphenol		2.79		ILs	Mathieu et al., 2009
	PHEN2	-	2-Phenylethanol		82.5539		DP	Tikunov et al., 2020
		-	Phenethylalcohol		79.61		GWAS	Bauchet et al., 2017
	PHEN3	-	Benzaldehyde	94.48		97.55	GWAS	Bauchet et al., 2017
T02	PHEN4	-	2-Phenylethanol		40.4		DP,F6	Tikunov et al., 2020
T02		-	Guaiacol		45.33		F6	Tikunov et al., 2020
T02		eug2.1	Eugenol		43.07		F2	Saliba-Colombani et al., 2001
T02		-	Phenylacetaldehyde		43.35		F6	Tikunov et al., 2020
T02		-	1-Nitro-2-phenylethane		45.82		F6	Tikunov et al., 2020
T02	PHEN5	-	Methyl salicylate (MESA)		51.94		F6	Tikunov et al., 2020
T03	PHEN6	-	Methyl salicylate (MESA)		60.9		DP	Tikunov et al., 2020
		-	Eugenol		64.27		F6	Tikunov et al., 2020
		-	Guaiacol		65.32		F6	Tikunov et al., 2020
		3I	2-Methoxyphenol	64.3		69.09	ILs	Tieman et al., 2006
		pea3.1	2-Phenylethanal		67.51		F2	Saliba-Colombani et al., 2001
T04	PHEN7	pea4.1	2-Phenylethanal		54.53		F2	Saliba-Colombani et al., 2001
		-	1-nitro-2-phenylethane_2-phenylethanol_phenylacetaldehyde	51.78		55.74	GWAS	Tieman et al., 2017
		-	Phenylacetaldehyde_Phenethylalcohol	55.6		55.64	GWAS	Bauchet et al., 2017
		-	1-Nitro-2-phenylethane		55.66		F2,F6	Tikunov et al., 2020
		-	Phenylacetaldehyde		54.56		F2,F6	Tikunov et al., 2020
		-	2-Phenylethanol		59.56		DP,F6,F2	Tikunov et al., 2020
		-	Benzyl Alcohol		62.29		F2	Tikunov et al., 2020
T05	PHEN8	5C	Phenylacetaldehyde_Methylbenzoate	0.75		6.01	ILs	Tieman et al., 2006
		-	2-Phenylethanol, Benzyl alcohol		0.85		ILs	Mathieu et al., 2009
		-	Guaiacol	6.04		6.05	GWAS	Tieman et al., 2017
		-	Guaiacol		10.16		GWAS	Tieman et al., 2017
T06	PHEN9	-	Methyl salicylate (MESA)_Guaiacol	32.26		32.7	F6	Tikunov et al., 2020
		-	Benzyl Alcohol_Benzaldehyde		37.63		F2,F6	Tikunov et al., 2020
		-	Methyl salicylate (MESA)_Eugenol		40.7		DP	Tikunov et al., 2020
		6E	Benzaldehyde	43.5		46.19	ILs	Tieman et al., 2006
T07	PHEN10	-	Benzaldehyde_Phenylacetaldehyde		1.60271		F2	Tikunov et al., 2020
		-	2-Phenylethanol		2.09074		DP	Tikunov et al., 2020
	PHEN11	-	Benzaldehyde		36.9593		F6	Tikunov et al., 2020
	PHEN12	-	Benzyl Alcohol		58.5382		F2,F6	Tikunov et al., 2020
		eug7.1	Eugenol		60.3		F2	Saliba-Colombani et al., 2001
	PHEN13	-	Benzaldehyde		65.6245		F2	Tikunov et al., 2020
T08	PHEN14	-	Benzyl Alcohol		0.74		F6	Tikunov et al., 2020
		-	Phenylacetaldehyde	3.73		5.59	GWAS	Bauchet et al., 2017
		-	Benzaldehyde		5.59		GWAS	Bauchet et al., 2017
	PHEN15	pea8.1	2-Phenylethanal		49.27		F2	Saliba-Colombani et al., 2001
		-	Phenethylalcohol _Phenylacetaldehyde		52.82		GWAS	Bauchet et al., 2017
		malodorous	phenylacetaldehyde_2-phenylethanol	55.06		58.68	ILs	Tadmor et al., 2002
		8D	phenylacetaldehyde_2-phenylethanol	55.73		62.2	ILs	Tieman et al., 2006
		-	Benzaldehyde_Phenethylalcohol	61.81		62.47	GWAS	Bauchet et al., 2017
T09	PHEN16	-	Phenylacetaldehyde		3.05958		F2	Tikunov et al., 2020
		-	2-phenylethanol	4.39		4.65	GWAS	Tieman et al., 2017
	PHEN17	-	Eugenol_Guaiacol_Methyl salicylate (MESA)		69.3061		DP,F2,F6	Tikunov et al., 2020
		-	Guaiacol_Methylsalicylate	65.93		70.18	GWAS	Tieman et al., 2017
		myp9.1 , eug9.1	Orthomethoxyphenol_Eugenol		67.29		F2	Saliba-Colombani et al., 2001
			Guaiacol, Methylsalicylate	69.4454		69.6124	GWAS	Bauchet et al., 2017
T10	PHEN18	10A, 10C	Benzaldehyde_Benzylalcohol_1-Nitro-2-phenylethane	59.89		65.35	ILs	Mathieu et al., 2009
T11	PHEN19	11A	Benzaldehyde	1.03		2.26	ILs	Mathieu et al., 2009
	PHEN20	-	Methyl salicylate (MESA)		37.21		F6	Tikunov et al., 2020
	PHEN21	11C	2-Methoxyphenol_Benzaldehyde_Benzylalcohol	54.4		56.16	ILs	Mathieu et al., 2009
T12	PHEN22	-	Eugenol		1.86659		GWAS	Bauchet et al., 2017
		-	2-Phenylethanol		3.09249		F2	Tikunov et al., 2020
	PHEN23	-	2-Phenylethanol		39.3947		DP	Tikunov et al., 2020
	PHEN24	-	Methyl salicylate (MESA)		62.4849		F2	Tikunov et al., 2020

## Sheet: Phen_Candidates
List of the potential candidate genes expressed in fruit tissues that has been annotated within the identified QGRs.
Gene expression has been obtained from TomExpress [106].
Conditional formatting has been applied, highlighting in pale red the expression levels > 1.
A heatmap based on the gene expression reported in this table has been reported as Supplemental Figure S4.1
The genes which have been demonstrated to functionally underlie aroma QTLs in tomato were highlighted in bold.
Solyc ID	Start (Mb)	End (Mb)	Annotation	Uniprot ID	S pimp|Wild Type|Fruit|Anthesis|-	S pimp|Wild Type|Fruit|Anthesis|-	S pimp|Wild Type|Fruit|Anthesis|-	S pimp|Wild Type|Fruit|Anthesis|-	S lyco|Wild Type|Fruit|0DPAe|-	S lyco|Wild Type|Fruit|0DPAe|-	S lyco|Wild Type|Fruit|1DPA|-	S lyco|Wild Type|Fruit|1DPA|-	S lyco|Wild Type|Fruit|2DPA|-	S lyco|Wild Type|Fruit|2DPA|-	S lyco|Wild Type|Fruit|5DPA|-	S lyco|Wild Type|Fruit|5DPA|-	S pimp|Wild Type|Fruit|4.DPA|-	S pimp|Wild Type|Fruit|4.DPA|-	S pimp|Wild Type|Fruit|4.DPA|-	S lyco|Wild Type|Fruit|4.dpa|-	S lyco|Wild Type|Fruit|4.dpa|-	S lyco|Wild Type|Fruit|4.dpa|-	S lyco|Wild Type|Fruit|7.dpa|-	S lyco|Wild Type|Fruit|7.dpa|-	S lyco|Wild Type|Fruit|10.dpa|-	S lyco|Wild Type|Fruit|10.dpa|-	S lyco|Wild Type|Fruit|Immature.Green.10.dpa|-	S lyco|Wild Type|Fruit|Immature.Green.10.dpa|-	S lyco|Wild Type|Fruit|Immature.Green.10.dpa|-	S lyco|Wild Type|Fruit|IMG_10DPA|-	S lyco|Wild Type|Fruit|IMG_10DPA|-	S lyco|Wild Type|Fruit|Immature.Green.14.dpa|-	S lyco|Wild Type|Fruit|Immature.Green.15.dpa|-	S lyco|Wild Type|Fruit|Immature.Green.17.dpa|-	S lyco|Wild Type|Fruit|Immature.Green.20.dpa|-	S lyco|Wild Type|Fruit|Immature.Green.20.dpa|-	S lyco|Wild Type|Fruit|Immature.Green.20.dpa|-	S lyco|Wild Type|Fruit|1.cm|-	S lyco|Wild Type|Fruit|2.cm|-	S lyco|Wild Type|Fruit|3.cm|-	S lyco|Wild Type|Fruit|IG+MG|sun	S lyco|Wild Type|Fruit|IG+MG|shade	S lyco|Wild Type|Fruit|Mature.Green|Ctrl	S lyco|Wild Type|Fruit|Mature.Green|Ctrl	S lyco|Wild Type|Fruit|Mature.Green|IAA	S lyco|Wild Type|Fruit|Mature.Green|ACC	S lyco|Wild Type|Fruit|Mature.Green|IAA+ACC	S lyco|Wild Type|Fruit|Mature.Green|-	S lyco|Wild Type|Fruit|Mature.Green|-
Solyc01g005230	181503	183049	S-adenosyl-L-methionine salicylic acid carboxyl methyltransferase	K4AS90_SOLLC	0.0055	0.0002	0.0017	0.0004	0.0014	0.0003	0.0014	0	0.0001	0	0.0006	0	0.0001	0.0005	0	0	0.0005	0.0055	0.0004	0.0004	0.0003	0.0017	0.006	0.0025	0.0017	0.0398	0.0044	0.003	0.001	0.0017	0.0028	0.0049	0.0023	0.0003	0.0015	0.0012	0	0	0.0018	0.0138	0.0109	0.0098	0.0187	0.0121	0.01
Solyc01g005350	248118	249519	S-adenosyl-L-methionine salicylic acid carboxyl methyltransferase	K4ASA2_SOLLC	0.0002	0.0004	0.0004	0.0003	0.0003	0	0	0.0007	0	0	0	0.0007	0.0004	0	0.0004	0.0002	0.0001	0.033	0.0003	0.0001	0.0001	0.0003	0	0.001	0.0007	0	0.0004	0	0.0003	0	0	0	0	0.0021	0.0013	0.0003	0	0	0	0	0	0	0	0.0002	0
Solyc01g005360	257315	258835	S-adenosyl-L-methionine salicylic acid carboxyl methyltransferase	K4ASA3_SOLLC	0	0	0.0001	0.0003	0	0	0	0	0	0	0	0	0	0.0003	0.0002	0	0	0.0047	0	0.0001	0	0	0	0	0	0	0	0	0	0	0	0	0	0	0	0	0	0	0	0	0	0	0	0	0
Solyc01g068050	77079503	77083922	tRNA guanosine-2%26apos%3B-O-methyltransferase TRM13	K4AX53_SOLLC	0.0016	0.0256	0.0001	0.0042	0	0	0	0.0002	0	0	0	0.0002	0.0031	0.0002	0.0004	0	0	0.0307	0	0	0	0	0	0	0	0	0	0	0	0.0004	0	0	0	0.0009	0.0004	0	0	0	0	0	0	0	0	0	0.0003
Solyc01g068550	77770216	77771364	O-methyltransferase	K4AXA1_SOLLC	0.0047	0.0011	0.0046	0.004	0.0001	0.0037	0.0002	0.0021	0.0001	0.0002	0.0005	0.008	0.0467	0.0593	0.0167	0.0007	0.0002	0.0026	0.0004	0.0003	0	0.0002	0.0018	0.0025	0.0018	0.0016	0.0427	0.0028	0	0	0.0021	0.004	0.002	0.0003	0.0005	0.0007	0	0	0.2292	0.19	0.2083	0.1584	0.1973	0.0104	0.0083
Solyc01g087590	82543716	82549320	Polyamine oxidase	K4AYE9_SOLLC	0.001	0.0002	0.0017	0	0	0	0	0	0	0	0	0	0.0004	0.0002	0.0015	0	0	0	0	0	0	0	0	0	0	0	0	0	0	0	0	0	0	0	0	0	0	0	0	0	0	0	0	0	0
Solyc01g107910	95296421	95297841	Caffeoyl CoA 3-O-methyltransferase	K4B307_SOLLC	0.0015	0.0013	0.0059	0.0017	0.0032	0.0254	0.0018	0.015	0.0097	0.073	0.0051	0.019	0.0007	0.001	0.0005	0.0006	0.0009	0.0063	0.0009	0.0015	0.0251	0.0204	0.0052	0.0008	0.0015	0.0037	0.0028	0.014	0.0046	0.0006	0.0028	0.0039	0.0032	0.0132	0.0322	0.0164	0.0071	0.2694	0.0997	0.0488	0.1168	0.6864	0.1703	0.0211	0.003
Solyc01g111900	98065509	98066925	O-methyltransferase-like protein	K4B452_SOLLC	0.0117	0.0041	0.0182	0.0066	0.0001	0	0.0003	0	0.0026	0.0006	0.0124	0.0002	0.0023	0.0029	0.0054	0.0007	0.0008	0.0004	0.0005	0.0001	0.0002	0.0004	0	0	0	0.0003	0	0.0004	0	0	0	0	0.0012	0	0	0	0	0	0	0	0	0.0002	0	0	0
Solyc02g077510	42409831	42412361	O-methyltransferase	K4B8X6_SOLLC	0.0018	0.1252	0.0018	0.038	0.0001	0.0004	0.0006	0.0006	0.0001	0.0017	0.0007	0.0001	0.0192	0.0052	0.0077	0.0004	0.0004	0.0789	0.0005	0.0008	0.0003	0.0001	0.0004	0.0001	0.0006	0.0003	0.0004	0	0.0005	0	0	0.0004	0	0	0	0.0009	0	0	0.0002	0.0001	0.0009	0	0	0.001	0.0003
Solyc02g077520	42417737	42420129	O-methyltransferase	K4B8X7_SOLLC	0.0132	0.0017	0.0022	0.0025	0.0017	0.0004	0.0018	0.0002	0.0007	0	0.0003	0.0006	0.0013	0.0018	0.0012	0.0009	0.0004	0.0004	0.0002	0.0003	0.0006	0.0025	0.0002	0	0	0.0009	0	0.0015	0	0	0.0006	0	0	0.0003	0.0011	0	0	0.0041	0.0002	0.0153	0.0137	0.0128	0.0161	0.0161	0.0016
Solyc02g077530	42432120	42433535	O-methyltransferase	K4B8X8_SOLLC	0.001	0.0001	0.0001	0.0001	0.0002	0	0.0002	0	0	0	0	0	0.0001	0.0003	0.0002	0	0	0	0.0001	0	0	0	0	0	0	0	0	0	0	0	0	0	0	0	0	0	0	0.0269	0.2275	0.265	0.1611	0.2364	0.2397	0	0.0018
Solyc02g088540	50592580	50595653	O-methyltransferase	K4BC09_SOLLC	0.124	0.2208	0.1958	0.1121	0.0768	0.0616	0.0852	0.0747	0.0728	0.0625	0.063	0.0588	0.1356	0.1793	0.2015	0.1498	0.1209	0.0868	0.12	0.1235	0.1023	0.1032	0.0914	0.0911	0.0908	0.0917	0.0622	0.0734	0.096	0.1076	0.0942	0.0666	0.079	0.1168	0.0821	0.0592	0.1315	0.0637	0.053	0.0477	0.0546	0.0512	0.0555	0.0691	0.0668
Solyc02g093230	54162173	54163557	O-methyltransferase	K4BDB9_SOLLC	0.0521	0.0396	0.116	0.0903	0.1125	0.0897	0.0269	0.1046	0.0886	0.0495	0.1768	0.1074	0.6402	0.0101	0.0223	0.0041	0.004	0.0129	0.0056	0.0028	0.0033	0.009	0.0189	0.0086	0.0126	0.154	0.1724	0.0578	0.0158	0.0019	0.0652	0.0236	0.0356	0.0091	0.0018	0.0036	0.0112	0	0.0331	0.0108	0.0143	0.0302	0.0193	0.0179	0.0147
Solyc02g093240	54169097	54169443	Caffeoyl CoA O-methyltransferase	K4BDC0_SOLLC	0.0025	0.0024	0.0071	0.0028	0	0	0	0	0	0	0	0	0.0311	0.0007	0.003	0	0.0005	0	0	0	0	0	0	0	0	0	0	0	0	0	0	0	0	0	0	0	0	0	0	0	0	0	0	0	0
Solyc02g093250	54172792	54174148	Caffeoyl CoA O-methyltransferase	K4BDC1_SOLLC	0.1856	0.0659	0.2448	0.0815	0.132	0.1184	0.0361	0.1395	0.1126	0.0641	0.2286	0.0995	0.5355	0.0044	0.0196	0.0007	0.0036	0.0084	0.0028	0.0021	0.0054	0.0115	0.0071	0.0059	0.0099	0.1319	0.1606	0.0285	0.0227	0	0.0173	0.0086	0.0113	0.0134	0.0068	0.0037	0.0168	0.004	0.0297	0.0219	0.0268	0.0228	0.0243	0.0211	0.0124
Solyc02g093270	54178272	54179675	Caffeoyl CoA O-methyltransferase	K4BDC3_SOLLC	0.0248	0.252	0.1884	0.3968	0.0824	0.4817	0.02	0.3497	0.1203	0.1426	0.1516	0.2007	0.1596	0.0916	0.0431	0.0537	0.061	0.0618	0.0401	0.0476	0.1714	0.2073	0.4881	0.2629	0.2031	0.2521	0.7377	0.6349	0.3454	0.1638	0.3162	0.1873	0.1554	0.1323	0.1975	0.1786	0.1207	0	0.4731	11614	1502	17859	19944	10791	0.3982
Solyc03g097700	60029697	60031482	O-methyltransferase	K4BJI7_SOLLC	0.0054	0.0001	0.0013	0.0003	0.0008	0.0002	0.0013	0.0008	0.0005	0.0024	0.0001	0.0063	0.0002	0.0004	0.0008	0.0023	0.0038	0.0023	0.0022	0.0042	0.0051	0.0296	0.0104	0.0092	0.0098	0.0449	0.054	0.0155	0.004	0.0283	0.0479	0.0421	0.0497	0.004	0.0192	0.0858	0	0.3382	0.3927	0.3179	0.1928	0.5054	0.2629	0.0616	0.057
Solyc03g111830	62444512	62449267	O-methyltransferase	K4BK44_SOLLC	0.7491	11014	0.721	0.8922	0.1474	0.1658	0.1634	0.1854	0.4358	0.6583	0.2418	0.2501	13254	11432	11157	0.1284	0.1167	0.0617	0.0958	0.1026	0.1395	0.1442	0.1982	0.1736	0.1709	0.191	0.1591	0.1648	0.1499	0.1663	0.1701	0.1352	0.1383	0.1273	0.1582	0.175	0.1501	0.7727	0.3083	0.4294	0.3355	0.3523	0.3907	0.1554	0.1354
Solyc03g118240	67161066	67163065	Magnesium protoporphyrin O-methyltransferase	K4BLX5_SOLLC	0.0547	0.1091	0.1035	0.1682	0.0881	0.1371	0.0877	0.1565	0.0635	0.0928	0.1078	0.215	0.2988	0.2837	0.4397	0.8907	0.6396	0.2084	0.4959	0.5786	0.4911	0.5094	0.7629	0.5204	0.3147	0.2347	0.0768	0.2029	0.753	0.3957	0.3814	0.2539	0.1817	0.64	0.4635	0.4586	0.4995	0.1464	0.0814	0.1056	0.119	0.0927	0.1049	0.1995	0.2031
Solyc04g063210	55349949	55351968	Caffeoyl-CoA O-methyltransferase	K4BT13_SOLLC	0.367	0.4403	0.1628	0.1824	0.2804	0.2829	0.1942	0.2813	0.2261	0.3202	0.2675	0.1989	0.5515	0.4825	0.2166	0.1017	0.2279	0.5033	0.2025	0.2239	0.109	0.1275	0.1088	0.1224	0.1539	0.0598	0.1728	0.045	0.1615	0.139	0.0383	0.0448	0.0815	0.473	0.2829	0.1643	0.076	0	0.0838	0.0551	0.0613	0.0358	0.0569	0.0537	0.0404
Solyc04g063350	55462543	55469683	3-methyl-2-oxobutanoate dehydrogenase (2-methylpropanoyl-transferring)	K4BT25_SOLLC	0.42	0.1373	0.2684	0.291	11219	0.5416	12606	0.3305	0.95	0.6434	0.9918	20341	0.0926	0.0136	0.064	0.0121	0.0738	0.1596	0.0777	0.0684	0.0619	0.0196	0.0281	0.0398	0.0271	0.0275	0.172	0.0183	0.0406	0.0114	0.0085	0.0197	0.0154	0.1936	0.1919	0.6025	0.0621	0.3355	0.1263	0.1709	0.1986	0.225	0.1599	0.066	0.0729
Solyc04g071140	58070304	58075283	Decarboxylase family protein	K4BTA6_SOLLC	0.2203	0.3003	0.1714	0.2214	0.432	0.5088	0.4329	0.4511	0.4956	0.3733	0.2253	0.5238	0.3843	0.8646	0.5844	0.4873	0.4146	0.2938	0.3461	0.4492	0.4843	0.4093	0.6029	0.5828	0.5711	0.4965	0.3025	15538	10683	0.9616	13231	1393	12818	0.6106	0.9474	21505	0.2603	0.181	1278	18961	12355	10435	14594	0.3734	0.5853
Solyc05g007310	1956170	1957313	Aromatic amino acid decarboxylase 1B	K4BWQ7_SOLLC	0.0062	0.0034	0.0051	0.0112	0.0008	0.0011	0	0.0012	0.0003	0	0.0009	0.0009	0.012	0.0004	0.0037	0.0002	0	0	0.0001	0	0	0.0004	0	0	0	0.0013	0	0	0	0	0	0	0	0	0	0	0	0	0	0	0	0	0	0	0
Solyc05g013440	6501962	6511458	Primary amine oxidase	K4BY65_SOLLC	0.0863	0.6069	0.2809	0.2927	0.159	0.4411	0.1313	0.4903	0.1428	0.6479	0.5983	12064	11266	0.9699	0.536	0.8915	0.8934	0.7471	1089	11517	0.4983	0.8516	0.5752	0.605	0.6334	0.3038	0.1612	0.1688	0.3748	0.3253	0.4324	0.3815	0.4617	0.6967	0.5836	0.4366	17064	0.3494	0.3083	0.219	0.2328	0.2488	0.2033	0.3101	0.3036
Solyc06g059840	37729682	37733959	3-methyl-2-oxobutanoate dehydrogenase (2-methylpropanoyl-transferring)	K4C6H1_SOLLC	0.0748	0.015	15239	0.7327	0.2473	0.0308	0.1849	0.0327	0.076	0.0024	0.0036	0.0009	0.003	0.0772	0.0134	0.0076	0.0085	0.0201	0.0047	0.007	0.0145	0.0571	0.0211	0.0198	0.0291	0.0188	0.2058	0.0352	0.0191	0.0365	0.1128	0.0337	0.0446	0.012	0.0254	0.036	0.0087	0	0.0418	0.0213	0.024	0.0141	0.0221	0.0509	0.0146
Solyc06g059850	37742330	37744535	3-methyl-2-oxobutanoate dehydrogenase (2-methylpropanoyl-transferring)	K4C6K1_SOLLC	0.0071	0.0009	0.0063	0.0046	0.0164	0.0047	0.0184	0.0042	0.0133	0	0.0069	0.0002	0.0008	0.0007	0.001	0.0002	0.0003	0.0015	0.0009	0.0007	0.0001	0.0003	0.0244	0.0159	0.0145	0.0011	0.032	0.0112	0.0073	0.0172	0.0228	0.0197	0.0124	0	0.0031	0.0046	0	0.0024	0.0032	0.0042	0.0055	0.0047	0.0037	0.0147	0.0176
Solyc06g060200	38170969	38172695	O-methyltransferase-like protein	K4C6K3_SOLLC	0.0003	0.001	0.0027	0.0017	0.0012	0	0	0	0.0005	0	0	0	0.0004	0.002	0	0.0017	0.0006	0	0	0.0003	0	0.0003	0	0	0.0016	0	0	0	0	0	0	0	0.0007	0	0	0	0	0	0	0	0	0	0	0	0
Solyc06g060220	38179916	38180568	O-methyltransferase-like protein	K4C6R8_SOLLC	0.0003	0.0005	0.0118	0.0111	0	0	0	0	0	0	0	0	0.0004	0.001	0.0017	0.0187	0.0006	0	0	0	0.0003	0.0009	0	0	0	0	0	0	0.0032	0	0	0	0	0	0.0103	0	0	0	0	0	0	0	0	0	0
Solyc06g060880	38892656	38895982	Monooxygenase FAD-binding protein	K4C782_SOLLC	0.0066	0.0131	0.0156	0.0244	0.0128	0.0198	0.015	0.0168	0.0093	0.0307	0.018	0.0261	0.0132	0.0074	0.0092	0.0309	0.0375	0.0247	0.0271	0.0284	0.0181	0.0244	0.0313	0.0294	0.0189	0.0325	0.0151	0.0135	0.0404	0.0219	0.0153	0.0126	0.0139	0.0181	0.0204	0.014	0.0304	0	0.005	0.0058	0.006	0.0051	0.0051	0.0116	0.0114
Solyc06g064500	40159824	40162343	O-methyltransferase	K4C782_SOLLC	0.0031	0.0096	0.0098	0.0216	0.0091	0.0145	0.0091	0.012	0.008	0.0186	0.0058	0.0511	0.0109	0.0038	0.0136	0.0824	0.1123	0.0863	0.0658	0.074	0.1288	0.1275	0.4076	0.3131	0.4149	0.1176	0.4686	0.1812	0.1725	0.4108	0.3454	0.2907	0.3873	0.1495	0.217	0.178	0.0321	0.0319	0.2196	0.1395	0.0891	0.1915	0.1039	0.1275	0.175
Solyc06g064510	40170272	40171910	O-methyltransferase	K4C8P2_SOLLC	0.0016	0.0059	0.0045	0.0015	0.0108	0.0079	0.0067	0.0081	0.0086	0.0199	0.0064	0.008	0.0036	0.0091	0.0066	0.0207	0.022	0.0226	0.0178	0.0194	0.0263	0.0373	0.0237	0.0342	0.0358	0.0169	0.0098	0.0117	0.0099	0.0516	0.0123	0.018	0.0269	0.0183	0.016	0.0162	0.0126	0	0.179	0.1376	0.0984	0.0993	0.1175	0.0119	0.0232
Solyc06g071700	44162923	44168927	Primary amine oxidase	K4CAK0_SOLLC	0.0023	0.0003	0.0008	0.0009	0.0001	0.0002	0.0002	0.0002	0.001	0	0.0002	0.0005	0.0002	0.0003	0.0008	0.0002	0.0001	0.0003	0	0.0003	0.0004	0.0007	0	0.0003	0.0002	0.0009	0.0012	0.0017	0	0.0002	0.0009	0	0.0004	0.0002	0	0	0	0	0.0003	0.0003	0.0006	0.0008	0.0005	0.0002	0.0004
Solyc07g008300	3070446	3073169	Aromatic-ring-hydroxylating dioxygenase	K4CBV0_SOLLC	0.0051	0.0003	0	0.0013	0.0002	0	0.0009	0	0.0003	0	0.0025	0	0	0.0003	0.0004	0	0	0.0001	0.0002	0.0001	0.0001	0.0002	0	0	0	0.0007	0	0	0	0	0	0.0004	0.0003	0	0	0	0	0	0.0066	0.0068	0.0062	0.003	0.0065	0	0
Solyc07g008310	3074619	3078496	Aromatic-ring-hydroxylating dioxygenase	K4CFX3_SOLLC	0.1157	0.0313	0.0321	0.0315	0.0301	0.0087	0.0355	0.0079	0.031	0.0069	0.0182	0.0104	0.0166	0.0242	0.0254	0.0588	0.041	0.0328	0.0402	0.0368	0.0638	0.058	0.0463	0.0482	0.04	0.0491	0.0315	0.0727	0.0443	0.0611	0.0864	0.0797	0.0726	0.0403	0.0385	0.053	0.0215	0.1436	0.0673	0.0982	0.0902	0.0911	0.093	0.0766	0.073
Solyc07g054280	62627193	62628707	Aromatic amino acid decarboxylase	K4CG28_SOLLC	0.001	0.0012	0.0081	0.0002	0.0016	0.0239	0.0018	0.0228	0	0.0117	0.0002	0.0019	0.0005	0.0001	0.0003	0.002	0.0005	0.0167	0.0011	0.0005	0.0004	0.0001	0.0007	0.0002	0.0011	0.0003	0.0022	0	0.0018	0.0017	0	0.0003	0.0008	0.0015	0.0023	0.001	0.0012	0	0.0008	0.0002	0.0004	0	0.0005	0.0004	0.0016
Solyc07g054860	63043532	63045046	Aromatic amino acid decarboxylase	K4CIG3_SOLLC	0.0121	0.0158	0.0161	0.0053	0.0005	0.0092	0.0001	0.0147	0.0008	0.0068	0	0.0262	0.0469	0.0012	0.003	0.0192	0.1142	0.0205	0.0542	0.0818	0.0409	0.1766	0.4086	0.4086	0.5176	0.3648	0.0229	0.0479	0.2511	0.6405	0.3924	0.2241	0.2971	0.2527	0.292	0.3119	0.015	0	0.2639	0.2485	0.1678	0.135	0.2484	0.2901	0.2414
Solyc07g055850	63766052	63772208	3-demethylubiquinone-9 3-methyltransferase	K4CIH1_SOLLC	0.2195	0.3037	0.2434	0.1942	0.0512	0.0378	0.0515	0.0522	0.0429	0.0462	0.0528	0.0525	0.2179	0.1933	0.1896	0.1041	0.1086	0.0771	0.1033	0.1059	0.0861	0.1023	0.0796	0.0788	0.0771	0.0732	0.0897	0.0579	0.1676	0.0756	0.0545	0.0738	0.0659	0.1029	0.0857	0.1002	0.0678	0.0644	0.1754	0.1673	0.1394	0.1367	0.1391	0.0667	0.0572
Solyc07g064990	66931955	66934480	S-adenosyl-L-methionine salicylic acid carboxyl methyltransferase-like protein	K4CHH8_SOLLC	0.0094	0.004	0.0222	0.0126	0.0014	0.0142	0.0016	0.0091	0.0009	0.0073	0.0024	0.0029	0.0015	0.0019	0.002	0.0096	0.0038	0.0034	0.003	0.0034	0.0059	0.0028	0	0	0.0002	0.0025	0	0	0.0012	0.0007	0	0	0	0.0088	0.0034	0.0016	0	0	0.0067	0.0059	0.0053	0.002	0.0061	0.0002	0.0002
Solyc08g006330	990397	992206	UDP-glucose salicylic acid glucosyltransferase	K4CIN5_SOLLC	0.016	0.0141	0.0123	0.0152	0.0129	0.0232	0.0059	0.0145	0.0281	0.0667	0.026	0.029	0.0497	0.0342	0.0169	0.0074	0.008	0.0432	0.006	0.0051	0.0141	0.0162	0.028	0.019	0.0243	0.1423	0.0394	0.0325	0.0155	0.0078	0.022	0.0188	0.0309	0.0154	0.0163	0.0249	0.0131	0.0175	0.0725	0.104	0.1162	0.1921	0.1079	0.0344	0.019
Solyc08g006740	1295712	1298340	Decarboxylase family protein	K4CL94_SOLLC	0.0128	0.0088	0.0108	0.0186	0.002	0.0244	0.0002	0.0024	0.0005	0.0022	0.0007	0.0171	0.0117	0.0018	0.0054	0.0002	0.0008	0.011	0.0015	0.0011	0.0178	0.0089	0.0066	0.0112	0.0121	0.0072	0.017	0.0064	0.0073	0.0019	0.0031	0.0015	0.0035	0.0164	0.026	0.0081	0	0.0048	0.0184	0.028	0.0501	0.1023	0.0617	0.0051	0.0025
Solyc08g006750	1322952	1326746	Decarboxylase family protein	K4CLJ9_SOLLC	0.0056	0.0041	0.0096	0.0104	0.0002	0.0093	0	0.0013	0.0003	0.0006	0.0002	0.016	0.0053	0.0013	0.0025	0.0001	0.0001	0.0102	0.0003	0.0004	0.0127	0.0047	0.0021	0.0005	0.0002	0.0008	0.0073	0.001	0	0.0004	0	0	0.0026	0.0116	0.0088	0.0016	0	0	0.0159	0.0246	0.0465	0.0908	0.0416	0.0014	0.0003
Solyc08g006830	1365018	1370289	Caffeoyl-CoA O-methyltransferase 1	K4CLK1_SOLLC	0.0736	0.0994	0.0805	0.0641	0.0534	0.0303	0.0516	0.0426	0.0688	0.0426	0.0407	0.0459	0.1123	0.146	0.1366	0.0705	0.075	0.0668	0.0755	0.0793	0.0573	0.0501	0.077	0.0705	0.0573	0.0308	0.0296	0.0384	0.0474	0.0628	0.0667	0.0598	0.0585	0.0629	0.0466	0.0848	0.0935	0.006	0.0263	0.0358	0.0341	0.0264	0.0302	0.048	0.0544
Solyc08g007480	2046022	2047493	O-methyltransferase family 3	K4CLX3_SOLLC	0.0497	0.0294	0.0528	0.0455	0.0195	0.008	0.0219	0.0169	0.011	0.0104	0.0334	0.7386	0.0155	0.0092	0.0164	0.0115	0.0112	0.0083	0.0115	0.0114	0.0077	0.0058	0.0253	0.0194	0.0146	0.0037	0.0095	0.0068	0.0326	0.0067	0.0063	0.0121	0.006	0.0097	0.0226	0.0784	0	0.0041	0.0069	0.0205	0.0278	0.0304	0.016	0.0148	0.0143
Solyc08g014330	4154900	4162470	Primary amine oxidase	K4CJ66_SOLLC	0.0005	0.0024	0.0017	0.0012	0.0001	0.0003	0.0002	0.0002	0.0014	0.0001	0.0001	0.0001	0.0006	0.0003	0.0004	0.0002	0.0002	0.0002	0.0002	0.0003	0.0005	0.0005	0.0001	0.0003	0	0.0015	0.0004	0.0011	0.0002	0.0005	0.0004	0.0007	0.0001	0	0	0	0	0	0.0055	0.0016	0.0023	0.0021	0.0032	0.0002	0
Solyc08g063130	52770957	52774838	Monooxygenase FAD-binding protein	K4CM83_SOLLC	0.0038	0.0022	0.0091	0.0024	0.0001	0	0	0.0002	0	0	0	0.0029	0.0034	0.027	0.0013	0.0268	0.0034	0.0089	0.0068	0.0066	0.0148	0.0049	0.0034	0.002	0.001	0.0079	0.0164	0.0008	0.0105	0	0	0.0004	0.0026	0.0074	0.0061	0.0023	0.003	0	0.0021	0	0.0017	0.0016	0.0005	0.001	0.0018
Solyc08g066220	54691649	54695325	Decarboxylase family protein	K4CM85_SOLLC	0.0021	0.0011	0.0034	0.0019	0	0	0	0	0	0	0	0	0.0008	0.0002	0.0024	0	0.0001	0.0163	0.0002	0	0.0001	0.0001	0	0	0	0	0	0	0	0	0	0	0	0.0003	0	0.0002	0	0	0	0	0	0	0	0	0
Solyc08g066240	54722572	54724956	Decarboxylase family protein	K4CM86_SOLLC	0.0077	0.0043	0.0087	0.0049	0.0012	0.0003	0.0001	0.0012	0.0001	0.0001	0.0001	0.0004	0.0008	0.0009	0.0046	0	0	0	0	0	0	0	0.0013	0.0058	0.0039	0	0	0	0.0093	0.0015	0.0063	0.0072	0.0099	0.0115	0.0378	0.0203	0	11162	0.4173	0.3247	0.07	43918	0.3898	0.0085	0.0171
Solyc08g066250	54745923	54749325	Decarboxylase family protein	K4CM87_SOLLC	0.0026	0.0012	0.0074	0.0028	0.0003	0.0001	0	0.0003	0	0	0	0.0005	0.0009	0.0012	0.0017	0	0	0	0	0	0.0002	0	0.0002	0.0003	0.0014	0	0.0003	0	0.0003	0	0	0.0006	0.0009	0.0006	0.0015	0.0019	0	0.1257	0.0099	0.0039	0.0011	0.2211	0.0051	0.0004	0.0005
Solyc08g067470	56493545	56496251	Monooxygenase FAD-binding	K4CM89_SOLLC	0.065	0.1166	0.1263	0.1282	0.0469	0.0518	0.051	0.045	0.042	0.0393	0.0417	0.0514	0.1022	0.1216	0.0835	0.0495	0.0489	0.0506	0.0408	0.0411	0.0655	0.0594	0.0716	0.0785	0.0801	0.1181	0.0983	0.1305	0.0572	0.0614	0.1167	0.1343	0.1362	0.07	0.0675	0.0916	0.0426	0.0948	0.1234	0.1665	0.1306	0.1314	0.1491	0.0837	0.0963
Solyc08g068600	57730921	57733032	Decarboxylase family protein	K4CNG3_SOLLC	0.0475	0.0261	0.0021	0.0693	0.0601	0.0911	0.0218	0.2738	0.1056	0.3145	0.1719	0.3256	0.8626	0.0017	0.1359	0.0054	0.095	0.0157	0.0448	0.0266	0.0205	0.0316	0.1917	0.2375	0.2428	10815	0.3295	0.1551	0.1349	0.0251	0.2174	0.189	0.1805	0.1883	0.0643	0.0065	0.1298	0.0237	0.0213	0.0215	0.0255	0.0452	0.0277	0.1236	0.1325
Solyc08g068610	57740004	57742160	Decarboxylase family protein	K4CNU3_SOLLC	0.0448	0.0255	0.0026	0.0657	0.0699	0.0635	0.0201	0.1709	0.093	0.1777	0.15	0.1911	0.8014	0.0021	0.1252	0	0.0032	0.0005	0.0025	0.001	0.0078	0.0061	0.0057	0.0055	0.0041	0.7264	0.2441	0.0169	0.0078	0.0003	0.0063	0.005	0.0049	0.0167	0.0275	0.0024	0.0179	0	0.0018	0.0049	0.0088	0.0154	0.0113	0.0228	0.0084
Solyc08g068620	57747891	57749811	Decarboxylase family protein	K4CQH8_SOLLC	0.0132	0.008	0.0026	0.0296	0.0016	0.004	0.0005	0.0047	0.0028	0.0044	0.0038	0.0048	0.1791	0.001	0.0224	0	0	0	0	0	0	0	0	0	0	0.1315	0.0679	0	0	0	0	0	0	0	0	0	0	0	0	0	0	0.0001	0	0	0
Solyc08g068630	57763544	57765666	Decarboxylase family protein	K4CQH9_SOLLC	0.0064	0.0017	0.0016	0.0068	0.0012	0.0016	0	0.0032	0.0003	0.0044	0.0078	0.0024	0.0419	0.0005	0.0052	0.0007	0.0015	0.0004	0.0011	0.0011	0.0106	0.0052	0.0015	0.0015	0.0016	0.0178	0.0125	0.0009	0.0041	0	0.0011	0.0012	0.001	0.0097	0.0024	0.0002	0.0076	0	0.0007	0.0005	0.0017	0.0026	0.0016	0.0009	0.0003
Solyc08g068640	57774707	57776533	Decarboxylase family protein	K4CQI0_SOLLC	0.0071	0.0029	0.0009	0.0091	0.0048	0.0053	0.0047	0.0051	0.0121	0.0054	0.0309	0.0031	0.0736	0.0002	0.0144	0.002	0.0024	0.0019	0.0024	0.0031	0.0021	0.0034	0.0022	0.0008	0.0016	0.0999	0.0377	0	0.0012	0.0008	0.0005	0.0007	0.0011	0.0009	0	0	0.0013	0	0.0032	0.0042	0.0072	0.0035	0.0103	0.0002	0.0002
Solyc08g068670	57798879	57800980	Decarboxylase family protein	K4CQI1_SOLLC	0.0059	0.0019	0.0155	0.0047	0.0018	0.0004	0.0006	0.0005	0.0009	0.0004	0.0012	0.0016	0.0222	0.0008	0.0055	0.0024	0.0007	0.0405	0.0008	0.0007	0.0016	0.0012	0.001	0.001	0.0012	0.0107	0.0069	0	0.002	0.0003	0	0.0006	0.0002	0.0025	0.0032	0.0018	0.0012	0	0.0002	0.0006	0	0.0001	0.0003	0.0006	0.0007
Solyc08g068680	57812621	57814771	Decarboxylase family protein	K4CU71_SOLLC	0.0102	0.0057	0.0022	0.0291	0.0024	0.019	0.0007	0.0214	0.0031	0.0109	0.0106	0.0265	0.1725	0.0004	0.019	0.0008	0.0023	0.0026	0.0005	0.0005	0.0055	0.0056	0.0186	0.0167	0.0168	0.2441	0.1526	0.1278	0.0074	0.0005	0.0611	0.0222	0.0271	0.012	0.0064	0.0009	0.0285	0.0012	0.0347	0.0361	0.0433	0.0819	0.0442	0.0815	0.0257
Solyc08g078040	61908800	61911939	Monooxygenase FAD-binding	K4CVH0_SOLLC	0.0264	0.0197	0.0195	0.0136	0.0382	0.0434	0.0466	0.0273	0.0239	0.0197	0.0134	0.0196	0.0076	0.0045	0.0022	0.0027	0.0019	0.0482	0.0038	0.0033	0.0105	0.0057	0.006	0.003	0.0048	0.0161	0.0723	0.0029	0.0038	0.0006	0.007	0.0013	0.0025	0.0058	0.0112	0.0062	0.0157	0.1672	0.1052	0.1066	0.1544	0.2471	0.1574	0.0709	0.0149
Solyc08g079430	62954528	62958693	Primary amine oxidase	K4CVH1_SOLLC	0.0175	0.0073	0.1698	0.0859	0.0154	0.0109	0.0259	0.0053	0.0298	0.0025	0.0159	0.0007	0.0463	0.371	0.0233	0.0104	0.0331	0.0331	0.0141	0.0186	0.0526	0.0659	0.1156	0.2388	0.2631	0.1748	0.09	0.7032	0.1072	0.6933	11054	17511	18381	0.0185	0.0546	0.1584	0.0183	0.1086	0.3285	0.2723	0.3441	0.3518	0.2739	0.5194	11288
Solyc09g007890	1413536	1415858	Phenylalanine ammonia-lyase	K4CVP2_SOLLC	0.1007	0.0776	0.0499	0.0428	24841	15303	24832	0.9413	25502	0.8067	11422	10598	0.1926	0.0341	0.0359	0.0028	0.0031	0.0046	0.0026	0.0025	0.0014	0.0033	0.0007	0.0009	0.0018	10321	0.8267	0.0002	0.0008	0.0013	0.0014	0.001	0.0024	0.0027	0.003	0.0016	0.0045	0	0.009	0.004	0.0039	0.0117	0.0063	0.0012	0.0013
Solyc09g007900	1419041	1422226	Phenylalanine ammonia-lyase	K4CW75_SOLLC	21417	10914	0.8081	0.8391	118925	80397	119539	44529	12667	37158	52318	51518	15201	0.2905	0.3506	0.001	0.0091	0.4104	0.0083	0.0035	0.0092	0.0086	0.0235	0.0297	0.0291	49131	47895	0.2761	0.0441	0.0038	0.0827	0.0496	0.0627	0.0375	0.0272	0.0084	0.0708	0.0381	0.4948	10145	10301	11747	16158	0.0426	0.0349
Solyc09g007910	1429132	1437334	Phenylalanine ammonia-lyase	K4D417_SOLLC	0.3454	0.2878	0.1934	0.1483	30905	21774	30617	11873	29562	10004	14204	15545	12616	0.0798	0.1223	0.0039	0.0935	0.0353	0.0516	0.0345	0.0111	0.0105	0.0651	0.0851	0.0788	10082	10183	0.0602	0.0658	0.0046	0.0706	0.0518	0.0605	0.1066	0.0615	0.0102	0.1043	0.0266	0.0513	0.0342	0.0387	0.0896	0.0599	0.0318	0.036
Solyc09g007920	1435451	1440492	Phenylalanine ammonia-lyase	K4D451_SOLLC	25158	11147	0.8256	0.9291	116543	82904	121539	42998	122863	38872	49463	50222	16128	0.3622	0.4384	0.0183	0.0407	0.0827	0.0436	0.0364	0.0724	0.0329	0.0764	0.0902	0.1028	43067	41679	0.381	0.0413	0.0614	0.1102	0.0918	0.1075	0.0666	0.0687	0.1109	0.1889	0.1672	0.1416	0.2661	0.2602	0.3016	0.4146	0.0748	0.0704
Solyc09g075930	67551351	67553652	Primary amine oxidase	K4DBZ9_SOLLC	0.0038	0.0011	0.0038	0.0048	0	0	0	0	0	0.0006	0.0004	0.0001	0.001	0.0013	0.0021	0	0	0.0005	0	0	0.0001	0	0.0004	0.0008	0	0.0049	0.0055	0.0005	0.0011	0.0006	0.001	0.0013	0	0	0.0005	0.0002	0	0	0.0004	0.0003	0.0001	0.0006	0.0003	0.0025	0.0024
Solyc09g075940	67559322	67561953	Primary amine oxidase	K4DCQ4_SOLLC	0.0029	0.0006	0.0009	0.0022	0.0001	0.0002	0	0.0002	0	0.0018	0	0	0.0009	0.0005	0.0011	0.0004	0.0032	0.005	0.0009	0.0031	0.0013	0.0044	0.012	0.0065	0.0058	0.0026	0.0009	0.0002	0.0064	0.0078	0.0066	0.0071	0.0055	0.0008	0.003	0.0044	0.0089	0	0.0017	0.0006	0.0011	0.0017	0.001	0.0049	0.0042
Solyc09g082660	68373780	68376975	Caffeoyl-CoA O-methyltransferase	K4DCY5_SOLLC	0.031	0.0026	0.0071	0.0048	0.0019	0	0.003	0	0.0066	0	0.002	0	0.0008	0.0026	0.003	0.0008	0.0005	0.0064	0.0005	0.0003	0.0006	0.0012	0.0011	0	0	0.0005	0	0.0063	0	0.0018	0.0056	0	0	0	0	0	0.0537	0	0.0105	0.0132	0.0074	0.0045	0.0133	0	0
Solyc09g090490	69994474	69997021	Primary amine oxidase	K4DEY8_SOLLC	0.0014	0.0003	0.0023	0.0009	0	0.0002	0.0031	0	0.0001	0	0.0014	0	0.0002	0.0002	0.0003	0	0	0.0009	0	0	0	0	0	0	0	0	0	0	0	0	0	0	0	0	0	0	0	0	0	0	0	0	0	0	0
Solyc09g091550	70802564	70805153	Salicylate methyltransferase 1	D2Y3T9_SOLLC	0.0078	0.103	0.0004	0.0075	0.0001	0.0129	0.0008	0.0007	0	0.0004	0.0023	0.0319	0.6698	0.0004	0.0076	0.0126	0.988	0.461	0.3032	0.476	0.0004	0.0012	0.0038	0.0107	0.0134	0.0057	0.27	0.0007	0.0545	0	0.0005	0.0003	0.0013	0.9926	0.216	0.0352	0.1084	0	0.0415	0.002	0.0021	0.0011	0.002	0.0002	0.0002
Solyc10g005060	53330	56283	Catechol-O-methyltransferase 1	K4CX40_SOLLC	11602	0.1423	0.1769	0.3255	0.0761	0.1063	0.0717	0.0803	0.0656	0.0293	0.0301	0.044	0.2738	18095	0.1161	0.1544	0.0452	0.1451	0.1182	0.102	0.0759	0.0531	0.0444	0.0401	0.0489	0.0335	0.0075	0.0037	0.0456	0.0366	0.0317	0.0218	0.0262	0.0947	0.0631	0.056	0.1575	0.0034	0.262	0.1877	0.151	0.1335	0.1556	0.0309	0.0233
Solyc10g079540	61063284	61064737	O-methyltransferase	K4D2J5_SOLLC	0.0018	0.001	0.0005	0.0006	0	0	0.0002	0.0011	0	0.0006	0.0002	0.0006	0.0003	0.0008	0.0008	0.0004	0	0.0006	0.0003	0.0001	0	0.0002	0.0004	0.0003	0	0	0	0	0	0	0	0	0	0	0.0005	0	0	0	0.0002	0.0004	0.0002	0.0003	0.0003	0	0
Solyc10g085830	64899145	64901524	O-methyltransferase 1	K4DEY9_SOLLC	0.2369	0.0743	0.1043	0.0871	0.2204	0.1103	0.2934	0.0362	0.3117	0.0631	0.449	0.2329	0.0795	0.0319	0.1413	0.0314	0.0578	0.1683	0.0687	0.0534	0.0173	0.0391	0.0766	0.0523	0.026	0.2306	0.0975	0.3308	0.0225	0.0856	0.1736	0.1201	0.0562	0.0462	0.0302	0.0122	0.2276	17392	0.5664	0.3934	0.3304	0.6696	0.3462	0.475	0.2857
Solyc10g086180	65098335	65101571	Phenylalanine ammonia-lyase	K4DEZ0_SOLLC	0.3351	0.4947	0.1569	0.1829	17586	17063	0.9595	0.9127	0.9352	17423	12561	14582	0.2176	0.3162	0.4552	0.2487	0.5778	0.9834	0.5794	0.5918	0.1511	0.2237	0.147	0.1227	0.1403	0.1588	0.1524	0.0335	0.1044	0.0825	0.0234	0.0217	0.0329	0.4967	0.3243	0.0837	0.923	0.0787	0.271	0.1363	0.1136	0.1878	0.1085	0.0214	0.03
Solyc11g072870	56045347	56045807	S-adenosyl-L-methionine salicylic acid carboxyl methyltransferase	Q1KSC6_SOLLC	0.0013	0.003	0.0008	0.0004	0	0.0005	0.0017	0	0.006	0	0.0066	0	0.0004	0.0003	0	0.0063	0.0023	0.0004	0.0024	0.0014	0.0084	0.0012	0	0	0	0.0011	0	0	0	0	0	0	0	0.0012	0.0024	0	0.0096	0	0	0	0	0	0	0	0
Solyc12g009110	2431857	2435319	O-methyltransferase-like protein	K4CM84_SOLLC	0.0004	0.0009	0.0015	0.0002	0.0102	0.0004	0.012	0.0012	0.0054	0.0018	0.0026	0.0002	0.0014	0.0004	0.0007	0.0003	0	0.0011	0	0.0002	0	0	0	0.0003	0	0.0004	0	0	0.0004	0.0005	0	0	0	0.0061	0.0004	0.0003	0	0.0086	0.0013	0.0009	0.0002	0.0008	0.0006	0	0
Solyc12g013690	4532510	4535243	Monooxygenase FAD-binding protein	Q1KSC4_SOLLC	0.0313	0.0159	0.0327	0.0193	0.0428	0.1511	0.016	0.1427	0.1266	0.5782	0.0463	0.2697	0.095	0.1815	0.0665	0.0813	0.0749	0.0866	0.0612	0.0655	0.1141	0.1061	0.2395	0.2292	0.1825	0.2442	0.2852	19133	0.1297	0.1472	0.1875	0.2687	0.2451	0.1597	0.2342	0.4794	0.0857	55677	23819	21261	16373	5243	21785	0.3634	0.48
Solyc12g014500	5468306	5475778	S-adenosyl-L-methionine salicylic acid carboxyl methyltransferase-like protein	K4CGB8_SOLLC	0.0707	0.0035	0.0057	0.0119	0.0023	0.0007	0.001	0.0018	0.0279	0.0012	0.143	0.0028	0.0065	0.0051	0.0046	0.0276	0.0229	0.073	0.026	0.0274	0.0127	0.0244	0.0017	0.0007	0.0006	0.0168	0.0039	0.002	0.0059	0.0013	0	0	0.0002	0.0207	0.0105	0.0018	0.0469	0	0.015	0.012	0.0105	0.0093	0.0091	0.0002	0.0015
[truncated: 30 more columns]

## Sheet: Phen_Expressedinfruit
List of the potential candidate genes expressed in fruit tissues that has been annotated within the identified QGRs.
Gene expression has been obtained from TomExpress [106].
Conditional formatting has been applied, highlighting in pale red the expression levels > 1.
A heatmap based on the gene expression reported in this table has been reported as Supplemental Figure S4.2.
The genes which have been demonstrated to functionally underlie aroma QTLs in tomato were highlighted in bold.
Solyc ID	Start (Mb)	End (Mb)	Annotation	Uniprot ID		S pimp|Wild Type|Fruit|Anthesis|-	S pimp|Wild Type|Fruit|Anthesis|-	S pimp|Wild Type|Fruit|Anthesis|-	S pimp|Wild Type|Fruit|Anthesis|-	S lyco|Wild Type|Fruit|0DPAe|-	S lyco|Wild Type|Fruit|0DPAe|-	S lyco|Wild Type|Fruit|1DPA|-	S lyco|Wild Type|Fruit|1DPA|-	S lyco|Wild Type|Fruit|2DPA|-	S lyco|Wild Type|Fruit|2DPA|-	S lyco|Wild Type|Fruit|5DPA|-	S lyco|Wild Type|Fruit|5DPA|-	S pimp|Wild Type|Fruit|4.DPA|-	S pimp|Wild Type|Fruit|4.DPA|-	S pimp|Wild Type|Fruit|4.DPA|-	S lyco|Wild Type|Fruit|4.dpa|-	S lyco|Wild Type|Fruit|4.dpa|-	S lyco|Wild Type|Fruit|4.dpa|-	S lyco|Wild Type|Fruit|7.dpa|-	S lyco|Wild Type|Fruit|7.dpa|-	S lyco|Wild Type|Fruit|10.dpa|-	S lyco|Wild Type|Fruit|10.dpa|-	S lyco|Wild Type|Fruit|Immature.Green.10.dpa|-	S lyco|Wild Type|Fruit|Immature.Green.10.dpa|-	S lyco|Wild Type|Fruit|Immature.Green.10.dpa|-	S lyco|Wild Type|Fruit|IMG_10DPA|-	S lyco|Wild Type|Fruit|IMG_10DPA|-	S lyco|Wild Type|Fruit|Immature.Green.14.dpa|-	S lyco|Wild Type|Fruit|Immature.Green.15.dpa|-	S lyco|Wild Type|Fruit|Immature.Green.17.dpa|-	S lyco|Wild Type|Fruit|Immature.Green.20.dpa|-	S lyco|Wild Type|Fruit|Immature.Green.20.dpa|-	S lyco|Wild Type|Fruit|Immature.Green.20.dpa|-	S lyco|Wild Type|Fruit|1.cm|-	S lyco|Wild Type|Fruit|2.cm|-	S lyco|Wild Type|Fruit|3.cm|-	S lyco|Wild Type|Fruit|IG+MG|sun	S lyco|Wild Type|Fruit|IG+MG|shade	S lyco|Wild Type|Fruit|Mature.Green|Ctrl	S lyco|Wild Type|Fruit|Mature.Green|Ctrl	S lyco|Wild Type|Fruit|Mature.Green|IAA	S lyco|Wild Type|Fruit|Mature.Green|ACC	S lyco|Wild Type|Fruit|Mature.Green|IAA+ACC	S lyco|Wild Type|Fruit|Mature.Green|-
Solyc01g107910	95296421	95297841	Caffeoyl CoA 3-O-methyltransferase	K4B307_SOLLC		0.0015	0.0013	0.0059	0.0017	0.0032	0.0254	0.0018	0.015	0.0097	0.073	0.0051	0.019	0.0007	0.001	0.0005	0.0006	0.0009	0.0063	0.0009	0.0015	0.0251	0.0204	0.0052	0.0008	0.0015	0.0037	0.0028	0.014	0.0046	0.0006	0.0028	0.0039	0.0032	0.0132	0.0322	0.0164	0.0071	0.2694	0.0997	0.0488	0.1168	0.6864	0.1703	0.0211
Solyc02g093270	54178272	54179675	Caffeoyl CoA O-methyltransferase	K4BDC3_SOLLC		0.0248	0.252	0.1884	0.3968	0.0824	0.4817	0.02	0.3497	0.1203	0.1426	0.1516	0.2007	0.1596	0.0916	0.0431	0.0537	0.061	0.0618	0.0401	0.0476	0.1714	0.2073	0.4881	0.2629	0.2031	0.2521	0.7377	0.6349	0.3454	0.1638	0.3162	0.1873	0.1554	0.1323	0.1975	0.1786	0.1207	0	0.4731	11614	1502	17859	19944	10791
Solyc03g097700	60029697	60031482	O-methyltransferase	K4BJI7_SOLLC		0.0054	0.0001	0.0013	0.0003	0.0008	0.0002	0.0013	0.0008	0.0005	0.0024	0.0001	0.0063	0.0002	0.0004	0.0008	0.0023	0.0038	0.0023	0.0022	0.0042	0.0051	0.0296	0.0104	0.0092	0.0098	0.0449	0.054	0.0155	0.004	0.0283	0.0479	0.0421	0.0497	0.004	0.0192	0.0858	0	0.3382	0.3927	0.3179	0.1928	0.5054	0.2629	0.0616
Solyc03g111830	62444512	62449267	O-methyltransferase	K4BK44_SOLLC		0.7491	11014	0.721	0.8922	0.1474	0.1658	0.1634	0.1854	0.4358	0.6583	0.2418	0.2501	13254	11432	11157	0.1284	0.1167	0.0617	0.0958	0.1026	0.1395	0.1442	0.1982	0.1736	0.1709	0.191	0.1591	0.1648	0.1499	0.1663	0.1701	0.1352	0.1383	0.1273	0.1582	0.175	0.1501	0.7727	0.3083	0.4294	0.3355	0.3523	0.3907	0.1554
Solyc04g063350	55462543	55469683	3-methyl-2-oxobutanoate dehydrogenase (2-methylpropanoyl-transferring)	K4BT25_SOLLC	FLORAL4	0.42	0.1373	0.2684	0.291	11219	0.5416	12606	0.3305	0.95	0.6434	0.9918	20341	0.0926	0.0136	0.064	0.0121	0.0738	0.1596	0.0777	0.0684	0.0619	0.0196	0.0281	0.0398	0.0271	0.0275	0.172	0.0183	0.0406	0.0114	0.0085	0.0197	0.0154	0.1936	0.1919	0.6025	0.0621	0.3355	0.1263	0.1709	0.1986	0.225	0.1599	0.066
Solyc04g071140	58070304	58075283	Decarboxylase family protein	K4BTA6_SOLLC		0.2203	0.3003	0.1714	0.2214	0.432	0.5088	0.4329	0.4511	0.4956	0.3733	0.2253	0.5238	0.3843	0.8646	0.5844	0.4873	0.4146	0.2938	0.3461	0.4492	0.4843	0.4093	0.6029	0.5828	0.5711	0.4965	0.3025	15538	10683	0.9616	13231	1393	12818	0.6106	0.9474	21505	0.2603	0.181	1278	18961	12355	10435	14594	0.3734
Solyc05g013440	6501962	6511458	Primary amine oxidase	K4BY65_SOLLC		0.0863	0.6069	0.2809	0.2927	0.159	0.4411	0.1313	0.4903	0.1428	0.6479	0.5983	12064	11266	0.9699	0.536	0.8915	0.8934	0.7471	1089	11517	0.4983	0.8516	0.5752	0.605	0.6334	0.3038	0.1612	0.1688	0.3748	0.3253	0.4324	0.3815	0.4617	0.6967	0.5836	0.4366	17064	0.3494	0.3083	0.219	0.2328	0.2488	0.2033	0.3101
Solyc06g059840	37729682	37733959	3-methyl-2-oxobutanoate dehydrogenase (2-methylpropanoyl-transferring)	K4C6H1_SOLLC	LOC778303	0.0748	0.015	15239	0.7327	0.2473	0.0308	0.1849	0.0327	0.076	0.0024	0.0036	0.0009	0.003	0.0772	0.0134	0.0076	0.0085	0.0201	0.0047	0.007	0.0145	0.0571	0.0211	0.0198	0.0291	0.0188	0.2058	0.0352	0.0191	0.0365	0.1128	0.0337	0.0446	0.012	0.0254	0.036	0.0087	0	0.0418	0.0213	0.024	0.0141	0.0221	0.0509
Solyc08g066240	54722572	54724956	Decarboxylase family protein	K4CM86_SOLLC		0.0077	0.0043	0.0087	0.0049	0.0012	0.0003	0.0001	0.0012	0.0001	0.0001	0.0001	0.0004	0.0008	0.0009	0.0046	0	0	0	0	0	0	0	0.0013	0.0058	0.0039	0	0	0	0.0093	0.0015	0.0063	0.0072	0.0099	0.0115	0.0378	0.0203	0	11162	0.4173	0.3247	0.07	43918	0.3898	0.0085
Solyc08g066250	54745923	54749325	Decarboxylase family protein	K4CM87_SOLLC	hdc	0.0026	0.0012	0.0074	0.0028	0.0003	0.0001	0	0.0003	0	0	0	0.0005	0.0009	0.0012	0.0017	0	0	0	0	0	0.0002	0	0.0002	0.0003	0.0014	0	0.0003	0	0.0003	0	0	0.0006	0.0009	0.0006	0.0015	0.0019	0	0.1257	0.0099	0.0039	0.0011	0.2211	0.0051	0.0004
Solyc08g068600	57730921	57733032	Decarboxylase family protein	K4CNG3_SOLLC		0.0475	0.0261	0.0021	0.0693	0.0601	0.0911	0.0218	0.2738	0.1056	0.3145	0.1719	0.3256	0.8626	0.0017	0.1359	0.0054	0.095	0.0157	0.0448	0.0266	0.0205	0.0316	0.1917	0.2375	0.2428	10815	0.3295	0.1551	0.1349	0.0251	0.2174	0.189	0.1805	0.1883	0.0643	0.0065	0.1298	0.0237	0.0213	0.0215	0.0255	0.0452	0.0277	0.1236
Solyc08g068610	57740004	57742160	Decarboxylase family protein	K4CNU3_SOLLC	AADC1B	0.0448	0.0255	0.0026	0.0657	0.0699	0.0635	0.0201	0.1709	0.093	0.1777	0.15	0.1911	0.8014	0.0021	0.1252	0	0.0032	0.0005	0.0025	0.001	0.0078	0.0061	0.0057	0.0055	0.0041	0.7264	0.2441	0.0169	0.0078	0.0003	0.0063	0.005	0.0049	0.0167	0.0275	0.0024	0.0179	0	0.0018	0.0049	0.0088	0.0154	0.0113	0.0228
Solyc08g079430	62954528	62958693	Primary amine oxidase	K4CVH1_SOLLC		0.0175	0.0073	0.1698	0.0859	0.0154	0.0109	0.0259	0.0053	0.0298	0.0025	0.0159	0.0007	0.0463	0.371	0.0233	0.0104	0.0331	0.0331	0.0141	0.0186	0.0526	0.0659	0.1156	0.2388	0.2631	0.1748	0.09	0.7032	0.1072	0.6933	11054	17511	18381	0.0185	0.0546	0.1584	0.0183	0.1086	0.3285	0.2723	0.3441	0.3518	0.2739	0.5194
Solyc09g007890	1413536	1415858	Phenylalanine ammonia-lyase	K4CVP2_SOLLC		0.1007	0.0776	0.0499	0.0428	24841	15303	24832	0.9413	25502	0.8067	11422	10598	0.1926	0.0341	0.0359	0.0028	0.0031	0.0046	0.0026	0.0025	0.0014	0.0033	0.0007	0.0009	0.0018	10321	0.8267	0.0002	0.0008	0.0013	0.0014	0.001	0.0024	0.0027	0.003	0.0016	0.0045	0	0.009	0.004	0.0039	0.0117	0.0063	0.0012
Solyc09g007900	1419041	1422226	Phenylalanine ammonia-lyase	K4CW75_SOLLC		21417	10914	0.8081	0.8391	118925	80397	119539	44529	12667	37158	52318	51518	15201	0.2905	0.3506	0.001	0.0091	0.4104	0.0083	0.0035	0.0092	0.0086	0.0235	0.0297	0.0291	49131	47895	0.2761	0.0441	0.0038	0.0827	0.0496	0.0627	0.0375	0.0272	0.0084	0.0708	0.0381	0.4948	10145	10301	11747	16158	0.0426
Solyc09g007910	1429132	1437334	Phenylalanine ammonia-lyase	K4D417_SOLLC		0.3454	0.2878	0.1934	0.1483	30905	21774	30617	11873	29562	10004	14204	15545	12616	0.0798	0.1223	0.0039	0.0935	0.0353	0.0516	0.0345	0.0111	0.0105	0.0651	0.0851	0.0788	10082	10183	0.0602	0.0658	0.0046	0.0706	0.0518	0.0605	0.1066	0.0615	0.0102	0.1043	0.0266	0.0513	0.0342	0.0387	0.0896	0.0599	0.0318
Solyc09g007920	1435451	1440492	Phenylalanine ammonia-lyase	K4D451_SOLLC		25158	11147	0.8256	0.9291	116543	82904	121539	42998	122863	38872	49463	50222	16128	0.3622	0.4384	0.0183	0.0407	0.0827	0.0436	0.0364	0.0724	0.0329	0.0764	0.0902	0.1028	43067	41679	0.381	0.0413	0.0614	0.1102	0.0918	0.1075	0.0666	0.0687	0.1109	0.1889	0.1672	0.1416	0.2661	0.2602	0.3016	0.4146	0.0748
Solyc10g005060	53330	56283	Catechol-O-methyltransferase 1	K4CX40_SOLLC	CTOMT1	11602	0.1423	0.1769	0.3255	0.0761	0.1063	0.0717	0.0803	0.0656	0.0293	0.0301	0.044	0.2738	18095	0.1161	0.1544	0.0452	0.1451	0.1182	0.102	0.0759	0.0531	0.0444	0.0401	0.0489	0.0335	0.0075	0.0037	0.0456	0.0366	0.0317	0.0218	0.0262	0.0947	0.0631	0.056	0.1575	0.0034	0.262	0.1877	0.151	0.1335	0.1556	0.0309
Solyc10g085830	64899145	64901524	O-methyltransferase 1	K4DEY9_SOLLC		0.2369	0.0743	0.1043	0.0871	0.2204	0.1103	0.2934	0.0362	0.3117	0.0631	0.449	0.2329	0.0795	0.0319	0.1413	0.0314	0.0578	0.1683	0.0687	0.0534	0.0173	0.0391	0.0766	0.0523	0.026	0.2306	0.0975	0.3308	0.0225	0.0856	0.1736	0.1201	0.0562	0.0462	0.0302	0.0122	0.2276	17392	0.5664	0.3934	0.3304	0.6696	0.3462	0.475
Solyc10g086180	65098335	65101571	Phenylalanine ammonia-lyase	K4DEZ0_SOLLC		0.3351	0.4947	0.1569	0.1829	17586	17063	0.9595	0.9127	0.9352	17423	12561	14582	0.2176	0.3162	0.4552	0.2487	0.5778	0.9834	0.5794	0.5918	0.1511	0.2237	0.147	0.1227	0.1403	0.1588	0.1524	0.0335	0.1044	0.0825	0.0234	0.0217	0.0329	0.4967	0.3243	0.0837	0.923	0.0787	0.271	0.1363	0.1136	0.1878	0.1085	0.0214
Solyc12g013690	4532510	4535243	Monooxygenase FAD-binding protein	Q1KSC4_SOLLC	SlFMO1	0.0313	0.0159	0.0327	0.0193	0.0428	0.1511	0.016	0.1427	0.1266	0.5782	0.0463	0.2697	0.095	0.1815	0.0665	0.0813	0.0749	0.0866	0.0612	0.0655	0.1141	0.1061	0.2395	0.2292	0.1825	0.2442	0.2852	19133	0.1297	0.1472	0.1875	0.2687	0.2451	0.1597	0.2342	0.4794	0.0857	55677	23819	21261	16373	5243	21785	0.3634
[truncated: 31 more columns]
