# Supplementary material for: The Genetic Basis of Tomato Aroma
Source: Genes (Basel). 2021 Feb 4;12(2):226. doi: 10.3390/genes12020226 (PMC7915847; doi:10.3390/genes12020226)
Supplement: Supplementary file 1 [file genes-12-00226-s001.zip › Supp.Tables/S5.xlsx]

## Sheet: Ch 1
												Effect
Pathway	QGR	Original Name	Trait	Chr	Marker	Position (cM)	Position (bp)	p-value	LOD Score	Solyc ID	% Expl. Var.	Value	Type	Donor	Cross	Reference
Apocarotenoid	APO1		Geranylacetone	1	rs463	4.29	SL2.50ch1:42076	3.16228e-05							F2	Tikunov et al., 2020
Apocarotenoid	APO2		B−ionone	1	solcap_snp_sl_25		SL2.50ch01:78357508	1.68 10−08		Solyc01g079260.2.1					GWAS	Bauchet et al., 2017
Apocarotenoid	APO2		Geranial	1	solcap_snp_sl_25		SL2.50ch01:79,245367	1.75 10−06		Solyc01g080080.2.1					GWAS	Bauchet et al., 2017
Apocarotenoid	APO2	car1.1		1			SL2.50ch1:78875596..80659882					0.040	Additive Effect	K09	S. lycopersicum cv. K03 X S. lycopersicum cv. K09	Kimbara et al., 2018
Apocarotenoid	APO2	BC_1a		1	solcap_snp_sl_17063-Solyc01g087600.2		SL2.50ch1:74313470..74318705								96 tomato genotypes	Ruggieri et al. 2014
Apocarotenoid	APO2	BC_1b		1	solcap_snp_sl_17072-Solyc01g087670.2		SL2.50ch1:74360329..74366948								96 tomato genotypes	Ruggieri et al. 2014
Apocarotenoid	APO2	BC_1c		1	solcap_snp_sl_17076-Solyc01g087880.2		SL2.50ch1:74513038..74515849								96 tomato genotypes	Ruggieri et al. 2014
Apocarotenoid	APO2	B-c1.1	B-carotene	1	SSR192*<SSR75		SL2.50ch1:67921893..84472242				3.5	9.9	Additive Effect	S. pimpinellifolium accession TO-937	RILs - S. lycopersicum cv. Moneymaker x S. pimpinellifolium accession TO-937	Capel et al. 2015
BCAA	BCAA1		3−methyl−1−butanol	1	solcap_snp_sl_86		SL2.50ch01:1550671	1.71 10−06		Solyc01g006970.2.1					GWAS	Bauchet et al., 2017
BCAA	BCAA1	1C, 1D	Isobutyl acetate	1	TG607 - TG245		SL2.50ch01:2799447..2799841					11.54	Ratio (IL/LA4024)	LA3916	S. lycopersicum cv. E6203 (LA4024) X S. habrochaites accession LA1777	Mathieu et al., 2009
BCAA	BCAA1	1C, 1D	3-Methylbutanol	1	TG607 - TG245		SL2.50ch01:2799447..2799841					0.15	Ratio (IL/LA4024)	LA3917	S. lycopersicum cv. E6203 (LA4024) X S. habrochaites accession LA1777	Mathieu et al., 2009
BCAA	BCAA1	1C, 1D	2-Methylbutanol	1	TG607 - TG245		SL2.50ch01:2799447..2799841					0.17	Ratio (IL/LA4024)	LA3913	S. lycopersicum cv. E6203 (LA4024) X S. habrochaites accession LA1777	Mathieu et al., 2009
BCAA	BCAA1	1C, 1D	Isovaleronitrile	1	TG607 - TG245		SL2.50ch01:2799447..2799841					0.11	Ratio (IL/LA4024)	LA3917	S. lycopersicum cv. E6203 (LA4024) X S. habrochaites accession LA1777	Mathieu et al., 2009
BCAA	BCAA2		2-Isobutylthiazole	1	rs2847	47.08	SL2.50ch1:55190211	2.75423e-05							DP	Tikunov et al., 2020
BCAA	BCAA3		1-Butanol, 3-methyl-	1	rs2047	51.63	SL2.50ch1:77039933	0.000263027			12.49	1.67	Ratio	R075	F6	Tikunov et al., 2020
BCAA	BCAA3		Butanoic acid, 3-methyl-	1	rs7523	53.49	SL2.50ch1:77293403	5.7544e-06			19.06	1.59	Ratio	R075	F6	Tikunov et al., 2020
Lipid	LIP1		hexanal	1			SL2.50ch01:1083181	4.75121e-09		Solyc01g006490					GWAS	Tieman et al., 2017
Lipid	LIP1		1-Penten-3-ol	1	TG607 - TG245		SL2.50ch01:2799447..2799841					0.62	Ratio (IL/LA4024)	LA3995	S. lycopersicum cv. E6203 (LA4024) X S. habrochaites accession LA1777	Mathieu et al., 2009
Lipid	LIP1		cis-2-Penten-1-ol	1	TG607 - TG245		SL2.50ch01:2799447..2799841					0.4	Ratio (IL/LA4024)	LA3995	S. lycopersicum cv. E6203 (LA4024) X S. habrochaites accession LA1777	Mathieu et al., 2009
Lipid	LIP1		Hexenol	1	TG607 - TG245		SL2.50ch01:2799447..2799841					0.18	Ratio (IL/LA4024)	LA3917	S. lycopersicum cv. E6203 (LA4024) X S. habrochaites accession LA1777	Mathieu et al., 2009
Lipid	LIP1		Hexanal	1	TG607 - TG245		SL2.50ch01:2799447..2799841					0.2	Ratio (IL/LA4024)	LA3917	S. lycopersicum cv. E6203 (LA4024) X S. habrochaites accession LA1777	Mathieu et al., 2009
Lipid	LIP1		cis-3-Hexen-1-ol	1	TG607 - TG245		SL2.50ch01:2799447..2799841					0.47	Ratio (IL/LA4024)	LA3995	S. lycopersicum cv. E6203 (LA4024) X S. habrochaites accession LA1777	Mathieu et al., 2009
Lipid	LIP1		cis-3-Hexenal	1	TG607 - TG245		SL2.50ch01:2799447..2799841					0.24	Ratio (IL/LA4024)	LA3995	S. lycopersicum cv. E6203 (LA4024) X S. habrochaites accession LA1777	Mathieu et al., 2009
Lipid	LIP1		MGDG, DGDG, TAG, Phospholipids	1			SL2.50ch01:2821664..2823436			Solyc01g008780				S. pennellii accession LA 716	S. lycopersicum cv. M82 X S. pennellii accession LA 716	Garbowics et al., 2018
Lipid	LIP1	1A, 1B	cis-3-Hexenal	1	CT233 - TG184		SL2.50ch01:303133..2799840					0.19	Ratio (IL/LA4024)	LA3920	S. lycopersicum cv. E6203 (LA4024) X S. habrochaites accession LA1777	Mathieu et al., 2009
Lipid	LIP1		1-Penten-3-ol	1	rs8309	18.26	SL2.50ch1:165453	0.000165959							F2	Tikunov et al., 2020
Lipid	LIP1		2-Pentenal, (E)-	1	rs3736	31.89	SL2.50ch1:2714234	0.000125893							F2	Tikunov et al., 2020
Lipid	LIP1		2-Penten-1-ol, (Z)-	1	rs8290	34.02	SL2.50ch1:2746884	5.01187e-05							F2	Tikunov et al., 2020
Lipid	LIP1		Hexanal	1	rs463	4.29	SL2.50ch1:42076	5.88844e-05			15.4				F6	Tikunov et al., 2020
Lipid	LIP1		2-Hexenal, (E)-	1	rs463	4.29	SL2.50ch1:42076	4.16869e-08			27.48	0.79	Ratio	C85	F6	Tikunov et al., 2020
Lipid	LIP1		2-Hexenal, (E)-	1	rs8267	45.16	SL2.50ch1:4572728	0.00020893			24.47				F6	Tikunov et al., 2020
Lipid	LIP1		2,4-Decadienal, (E,E)-	1	rs8267	45.16	SL2.50ch1:4572728	8.31764e-05			27.28				F6	Tikunov et al., 2020
Lipid	LIP1		2,4-Hexadienal, (E,E)-	1	rs8267	45.16	SL2.50ch1:4572728	8.31764e-05			27.26	0.89	Ratio	C85	F6	Tikunov et al., 2020
Lipid	LIP2		Octanol	1	TES291	62.09	SL2.50ch01:76650000	< 0,001							GWAS	Zhao et al., 2016
Lipid	LIP2		(E)−2−heptenal	1	SL20127_1427		SL2.50ch01:77713808	4.97 10−06		Solyc01g068470.2.1					GWAS	Bauchet et al., 2017
Lipid	LIP2	1G	trans-2-Pentanal	1	TG71 - TG158		SL2.50ch01:85861905..96846023							S. pennellii accession LA 716	S. lycopersicum cv. M82 X S. pennellii accession LA 716	Tieman et al., 2006
Lipid	LIP2	1G	1-penten-3-one	1	TG71 - TG158		SL2.50ch01:85861905..96846023							S. pennellii accession LA 716	S. lycopersicum cv. M82 X S. pennellii accession LA 716	Tieman et al., 2006
Lipid	LIP2	1G	cis-2-penten-1-ol	1	TG71 - TG158		SL2.50ch01:85861905..96846023							S. pennellii accession LA 716	S. lycopersicum cv. M82 X S. pennellii accession LA 716	Tieman et al., 2006
Lipid	LIP2		MGDG, DGDG, DAG, TAG, Phospholipids	1			SL2.50ch01:89380245..89383133			Solyc01g099040				S. pennellii accession LA 716	S. lycopersicum cv. M82 X S. pennellii accession LA 716	Garbowics et al., 2018
Lipid	LIP2		2-Pentenal, (E)-	1	rs6666	81.29	SL2.50ch1:82553873	7.94328e-05			14.57	0.78	Ratio	R104	F6	Tikunov et al., 2020
Lipid	LIP2		2,4-Heptadienal, (E,E)-	1	rs6666	81.29	SL2.50ch1:82553873	1.65959e-08			28.38				F6	Tikunov et al., 2020
Lipid	LIP2		E-2-Heptenal	1	rs6219	86.06	SL2.50ch1:84123901	6.0256e-05			15.07				F6	Tikunov et al., 2020
Lipid	LIP2		2-Penten-1-ol, (Z)-	1	rs6219	86.06	SL2.50ch1:84123901	1.23027e-06			21.62	0.82	Ratio	R104	F6	Tikunov et al., 2020
Lipid	LIP2		Hexanal	1	rs8507	91.93	SL2.50ch1:8534988	0.000102329			14.13				F6	Tikunov et al., 2020
Lipid	LIP2		Pentanal	1	rs8507	91.93	SL2.50ch1:8534988	7.76247e-05							F2	Tikunov et al., 2020
Lipid	LIP2		2,4-Hexadienal, (E,E)-	1	rs8507	91.93	SL2.50ch1:8534988	2.95121e-05			16.3	0.88	Ratio	R104	F6	Tikunov et al., 2020
Lipid	LIP2		2-Hexenal, (E)-	1	rs8507	91.93	SL2.50ch1:8534988	1.38038e-05			17.62	0.86	Ratio	R104	F6	Tikunov et al., 2020
Lipid	LIP2		Z-3-Hexenol	1	rs8507-rs4624	89.84	SL2.50ch1:8534988	6.45654e-05			13.29				F2,F6	Tikunov et al., 2020
Phenolic	PHEN1		2-phenylethanol	1			SL2.50ch01:1704077	9.52373e-09							GWAS	Tieman et al., 2017
Phenolic	PHEN1		2-phenylethanol	1			SL2.50ch01:1808817	2.97218e-10		Solyc01g007240					GWAS	Tieman et al., 2017
Phenolic	PHEN1		2-phenylethanol	1			SL2.50ch01:1816145	4.34351e-09							GWAS	Tieman et al., 2017
Phenolic	PHEN1		2-phenylethanol	1			SL2.50ch01:1914937	3.0482e-08							GWAS	Tieman et al., 2017
Phenolic	PHEN1		2-phenylethanol	1			SL2.50ch01:1915193	3.6145e-08							GWAS	Tieman et al., 2017
Phenolic	PHEN1		Phenethylalcohol	1	IIT12596		SL2.50ch01:2173367	6.35 10−09		Solyc01g007990.2.1					GWAS	Bauchet et al., 2017
Phenolic	PHEN1		2-phenylethanol	1			SL2.50ch01:2426923	8.70324e-08							GWAS	Tieman et al., 2017
Phenolic	PHEN1		2-phenylethanol	1			SL2.50ch01:2482192	2.60337e-08		Solyc01g008370					GWAS	Tieman et al., 2017
Phenolic	PHEN1		2-Phenylethanol	1	TG607 - TG245		SL2.50ch01:2799447..2799841					11.7	Ratio (IL/LA4024)	LA3916	S. lycopersicum cv. E6203 (LA4024) X S. habrochaites accession LA1777	Mathieu et al., 2009
Phenolic	PHEN1	1E, 1F, 1G	Methylbenzoate	1	TG607 - TG245		SL2.50ch01:2799447..2799841					4.3	Ratio (IL/LA4024)	LA3915	S. lycopersicum cv. E6203 (LA4024) X S. habrochaites accession LA1777	Mathieu et al., 2009
Phenolic	PHEN1	1E, 1F, 1G	2-Methoxyphenol	1	TG245 - TG27		SL2.50ch01:2799447..2799841					14.8	Ratio (IL/LA4024)	LA3998	S. lycopersicum cv. E6203 (LA4024) X S. habrochaites accession LA1777	Mathieu et al., 2009
Phenolic	PHEN1		Methional	1	TG59 - TG607		SL2.50ch01:2799447..2799841					0.26	Ratio (IL/LA4024)	LA3917	S. lycopersicum cv. E6203 (LA4024) X S. habrochaites accession LA1777	Mathieu et al., 2009
Phenolic	PHEN1		2-phenylethanol	1			SL2.50ch01:2829018	1.01844e-07							GWAS	Tieman et al., 2017
Phenolic	PHEN1		2-phenylethanol	1			SL2.50ch01:2850633	4.28851e-08							GWAS	Tieman et al., 2017
Phenolic	PHEN1		2-phenylethanol	1			SL2.50ch01:2994518	3.99189e-09							GWAS	Tieman et al., 2017
Phenolic	PHEN2		Phenethylalcohol	1	solcap_snp_sl_38		SL2.50ch01:79757594	1.54 10−10		Solyc01g080510.2.1					GWAS	Bauchet et al., 2017
Phenolic	PHEN2		2-Phenylethanol	1	rs6666	81.29	SL2.50ch1:82553873	4.36516e-06							DP	Tikunov et al., 2020
Phenolic	PHEN3		Benzaldehyde	1	solcap_snp_sl_19		SL2.50ch01:94950122	1.49 10−06		Solyc01g107390.2.1					GWAS	Bauchet et al., 2017
Phenolic	PHEN3		Benzaldehyde	1	IIT12234		SL2.50ch01:97646101	5.91 10−09		Solyc01g111370.2.1					GWAS	Bauchet et al., 2017

## Sheet: Ch 2
												Effect
Pathway	QGR	Original Name	Trait	Chr	Marker	Position (cM)	Position (bp)	p-value	LOD Score	Solyc ID	% Expl. Var.	Value	Type	Donor	Cross	Reference
Apocarotenoid	APO3		B−ionone	2	solcap_snp_sl_36		SL2.50ch02:36735519	2.64 10−06		Solyc02g065050.1.1					GWAS	Bauchet et al., 2017
Apocarotenoid	APO3		6-methyl-5-hepten-2-one	2			SL2.50ch02:37051109	6.81069e-08							GWAS	Tieman et al., 2017
Apocarotenoid	APO3		6-methyl-5-hepten-2-one	2			SL2.50ch02:40378276	1.86596e-09							GWAS	Tieman et al., 2017
Apocarotenoid	APO3		geranylacetone	2			SL2.50ch02:40378276	5.28006e-09							GWAS	Tieman et al., 2017
Apocarotenoid	APO3		geranylacetone	2			SL2.50ch02:40872436	4.93645e-08							GWAS	Tieman et al., 2017
Apocarotenoid	APO3		geranylacetone	2			SL2.50ch02:40883244	1.14402e-09							GWAS	Tieman et al., 2017
Apocarotenoid	APO3		geranylacetone	2			SL2.50ch02:40900926	1.00842e-08							GWAS	Tieman et al., 2017
Apocarotenoid	APO3		β-ionone	2	TG276 - TG14		SL2.50ch02:35641512..41476540							S. pennellii accession LA 716	S. lycopersicum cv. M82 X S. pennellii accession LA 716	Tieman et al., 2006
Apocarotenoid	APO3		beta-Cyclocitral	2	rs8258	37.24	SL2.50ch02:39617825	0.000295121			12.29	0.89	Ratio	R104	F6	Tikunov et al., 2020
Apocarotenoid	APO4	car3.1	Carotene	2	TG167	4.88	SL2.50ch02:52391957..52392447		3.87	Solyc02g090910.2	14.1	1.66	Additive Effect	Cervil	S. lycopersicum var. cerasiforme cv. 'Cervil' X S. lycopersicum cv. 'Levovil'	Saliba-Colombani et al., 2001
BCAA	BCAA4		2-Isobutylthiazole	2	TG167	5.88	SL2.50ch02:52391957..52392447		3.89	Solyc02g090910.2	14.6	0.22	Additive Effect	Cervil	S. lycopersicum var. cerasiforme cv. 'Cervil' X S. lycopersicum cv. 'Levovil'	Saliba-Colombani et al., 2001
BCAA	BCAA4		2-methyl-1-butanol	2			SL2.50ch02:48923294	2.08769e-08		Solyc02g086170					GWAS	Tieman et al., 2017
BCAA	BCAA4		Leucine	2	CT255 - TGS54		SL2.50ch02:38400410..15210000							IL2-2	S. lycopersicum cv. M82 X S. pennellii accession LA 716	Kochevenko & Fernie, 2011
BCAA	BCAA4		Valine	2	CT255 - TGS54		SL2.50ch02:38400410..15210000							IL2-2	S. lycopersicum cv. M82 X S. pennellii accession LA 716	Kochevenko & Fernie, 2011
BCAA	BCAA4		Valine	2	TGS54 - TG14		SL2.50ch02:15210000 ..41476540							IL2-3	S. lycopersicum cv. M82 X S. pennellii accession LA 716	Kochevenko & Fernie, 2011
BCAA	BCAA4		Lucine	2	TG14 - TG308		SL2.50ch02:41476540..43164922							IL2-4	S. lycopersicum cv. M82 X S. pennellii accession LA 716	Kochevenko & Fernie, 2011
BCAA	BCAA4		Isoleucine	2	TG14 - TG308		SL2.50ch02:41476540..43164922							IL2-4	S. lycopersicum cv. M82 X S. pennellii accession LA 716	Kochevenko & Fernie, 2011
BCAA	BCAA4		Valine	2	TG454 - TG48		SL2.50ch02:45316340..49465770							IL2-5	S. lycopersicum cv. M82 X S. pennellii accession LA 716	Kochevenko & Fernie, 2011
BCAA	BCAA4		Leucine	2	CTS9 - TG154		SL2.50ch02:53762149..54885529							IL2-6-5	S. lycopersicum cv. M82 X S. pennellii accession LA 716	Kochevenko & Fernie, 2011
BCAA	BCAA4	2K	3-methylbutanal	2	TG14 - TM6		SL2.50ch02:41476045..88840000							S. pennellii accession LA 716	S. lycopersicum cv. M82 X S. pennellii accession LA 716	Tieman et al., 2006
BCAA	BCAA4	2K	3-methylbutanol	2	TG14 - TM6		SL2.50ch02:41476045..88840000							S. pennellii accession LA 716	S. lycopersicum cv. M82 X S. pennellii accession LA 716	Tieman et al., 2006
BCAA	BCAA4	2K	isovaleronitrile	2	TG14 - TM6		SL2.50ch02:41476045..88840000							S. pennellii accession LA 716	S. lycopersicum cv. M82 X S. pennellii accession LA 716	Tieman et al., 2006
BCAA	BCAA4	3F	3-methylbutanal	2	TG537 - TG154		SL2.50ch02:51043632..54885529							S. pennellii accession LA 716	S. lycopersicum cv. M82 X S. pennellii accession LA 716	Tieman et al., 2006
BCAA	BCAA4	3F	3-methylbutanol,	2	TG537 - TG154		SL2.50ch02:51043632..54885529							S. pennellii accession LA 716	S. lycopersicum cv. M82 X S. pennellii accession LA 716	Tieman et al., 2006
BCAA	BCAA4	3F	2-methylbutanol	2	TG537 - TG154		SL2.50ch02:51043632..54885529							S. pennellii accession LA 716	S. lycopersicum cv. M82 X S. pennellii accession LA 716	Tieman et al., 2006
BCAA	BCAA4	3F	isovaleronitrile	2	TG537 - TG154		SL2.50ch02:51043632..54885529							S. pennellii accession LA 716	S. lycopersicum cv. M82 X S. pennellii accession LA 716	Tieman et al., 2006
BCAA	BCAA4		1-Butanol, 3-methyl-	2	rs7479	71.63	SL2.50ch02:4582473	1.14815e-05							F2	Tikunov et al., 2020
BCAA	BCAA4		Butanal, 3-methyl-	2	rs7479-rs8855	82.195	SL2.50ch02:45824730	3.63078e-07							F2	Tikunov et al., 2020
BCAA	BCAA4		Butanoic acid, 3-methyl-	2	rs8855	92.76	SL2.50ch02:51940148	0.000144544							F2	Tikunov et al., 2020
Lipid	LIP3		1−octen−3−one	2	IIT12952		SL2.50ch02:54130173	4.66 10−06		Solyc02g092430.1.1					GWAS	Bauchet et al., 2017
Lipid	LIP3	2k	1-penten-3-one	2	TG537 - TG154		SL2.50ch02:51043632..54885529							S. pennellii accession LA 716	S. lycopersicum cv. M82 X S. pennellii accession LA 716	Tieman et al., 2006
Lipid	LIP3		2,4-Heptadienal, (E,E)-	2	rs8840	95.28	SL2.50ch02:52843352	0.000151356			11.81	0.93	Ratio	C85	F6	Tikunov et al., 2020
Phenolic	PHEN4	eug2.1	Eugenol	2	CT103	4.19	SL2.50ch02:43074218..43074602		10.84		42.3	0.66	Additive Effect	Levovil	S. lycopersicum var. cerasiforme cv. 'Cervil' X S. lycopersicum cv. 'Levovil'	Saliba & Colombani, 2001
Phenolic	PHEN4		2-Phenylethanol	2	rs8805-rs8855	68.35	SL2.50ch02:40408662	1.47911e-06			32.83	0.57	Ratio	C85	DP,F6	Tikunov et al., 2020
Phenolic	PHEN4		Guaiacol	2	rs7466-rs6677	73.545	SL2.50ch02:45335661	7.94328e-07			30.7	2.14	Ratio	C85	F6	Tikunov et al., 2020
Phenolic	PHEN4		Phenylacetaldehyde	2	rs7466-rs8855	81.63	SL2.50ch02:45335661	1.65959e-05			21.07				F6	Tikunov et al., 2020
Phenolic	PHEN4		1-Nitro-2-phenylethane	2	rs7479-rs1744	88.48	SL2.50ch02:45824730	3.31131e-05			20.12				F6	Tikunov et al., 2020
Phenolic	PHEN5		Methyl salicylate (MESA)	2	rs8855	92.76	SL2.50ch02:51940148	6.60693e-07			19.97	1.28	Ratio	C074	F6	Tikunov et al., 2020
Methionine			3-(Methylthio)propanal	2	CT103	10.19	SL2.50ch02:43074218..43074602		3.75		12.7	0.19	Additive Effect	Levovil	S. lycopersicum var. cerasiforme cv. 'Cervil' X S. lycopersicum cv. 'Levovil'	Saliba-Colombani et al., 2001
AA			Ala	2			SL2.50ch02:39605044	3.51E-05		Solyc02g069780.2.1					Italian Landraces	Baldina et al., 2016
AA			Ala	2			SL2.50ch02:39617885	3.51E-05		Solyc02g069780.2.1					Italian Landraces	Baldina et al., 2016

## Sheet: Ch 3
												Effect
Pathway	QGR	Original Name	Trait	Chr	Marker	Position (cM)	Position (bp)	p-value	LOD Score	Solyc ID	% Expl. Var.	Value	Type	Donor	Cross	Reference
Apocarotenoid	APO5		B−ionone	3	IIT12723		SL2.50ch03:1812322	4.40 10−07		Solyc03g007250.1.1					GWAS	Bauchet et al., 2017
Apocarotenoid	APO6		6-methyl-5-hepten-2-one	3			SL2.50ch032856070	1.16064e-08		Solyc03g025440					GWAS	Tieman et al., 2017
Apocarotenoid	APO6		6-methyl-5-hepten-2-one	3			SL2.50ch033085333	5.97453e-08							GWAS	Tieman et al., 2017
Apocarotenoid	APO6		6-methyl-5-hepten-2-one	3			SL2.50ch033142725	8.23416e-11							GWAS	Tieman et al., 2017
Apocarotenoid	APO6		6-methyl-5-hepten-2-one	3			SL2.50ch033160868	2.82251e-09		Solyc03g025770					GWAS	Tieman et al., 2017
Apocarotenoid	APO6		6-methyl-5-hepten-2-one	3			SL2.50ch033161686	2.21297e-12		Solyc03g025770					GWAS	Tieman et al., 2017
Apocarotenoid	APO6		6-methyl-5-hepten-2-one	3			SL2.50ch033173622	5.05629e-10		Solyc03g025780					GWAS	Tieman et al., 2017
Apocarotenoid	APO6		6-methyl-5-hepten-2-one	3			SL2.50ch033214294	1.5352e-11		Solyc03g025820					GWAS	Tieman et al., 2017
Apocarotenoid	APO6		6-methyl-5-hepten-2-one	3			SL2.50ch033214331	4.49447e-17		Solyc03g025820					GWAS	Tieman et al., 2017
Apocarotenoid	APO6		6-methyl-5-hepten-2-one	3			SL2.50ch033219409	6.88738e-12		Solyc03g025820					GWAS	Tieman et al., 2017
Apocarotenoid	APO6		6-methyl-5-hepten-2-one	3			SL2.50ch033228369	5.1421e-11		Solyc03g025830					GWAS	Tieman et al., 2017
Apocarotenoid	APO6		6-methyl-5-hepten-2-one	3			SL2.50ch033307331	2.5221e-09		Solyc03g025890					GWAS	Tieman et al., 2017
Apocarotenoid	APO6		6-methyl-5-hepten-2-one	3			SL2.50ch033567546	4.16496e-16							GWAS	Tieman et al., 2017
Apocarotenoid	APO6		6-methyl-5-hepten-2-one	3			SL2.50ch033717734	3.24172e-12		Solyc03g124110					GWAS	Tieman et al., 2017
Apocarotenoid	APO6		6-methyl-5-hepten-2-one	3			SL2.50ch034024959	1.6909e-24							GWAS	Tieman et al., 2017
Apocarotenoid	APO6		6-methyl-5-hepten-2-one	3			SL2.50ch034172801	6.92827e-10							GWAS	Tieman et al., 2017
Apocarotenoid	APO6		6-methyl-5-hepten-2-one	3			SL2.50ch034230412	1.45388e-13		Solyc03g031760					GWAS	Tieman et al., 2017
Apocarotenoid	APO6		6-methyl-5-hepten-2-one	3			SL2.50ch034308305	3.98967e-13							GWAS	Tieman et al., 2017
Apocarotenoid	APO6		6-methyl-5-hepten-2-one	3			SL2.50ch034336427	6.08642e-08		Solyc03g031870					GWAS	Tieman et al., 2017
Apocarotenoid	APO6		6-methyl-5-hepten-2-one	3			SL2.50ch034351704	1.09747e-17		Solyc03g031890					GWAS	Tieman et al., 2017
Apocarotenoid	APO6		6-methyl-5-hepten-2-one	3			SL2.50ch034407686	2.85111e-12		Solyc03g031940					GWAS	Tieman et al., 2017
Apocarotenoid	APO6		6-methyl-5-hepten-2-one	3			SL2.50ch034796293	7.78273e-09							GWAS	Tieman et al., 2017
Apocarotenoid	APO6		6-methyl-5-hepten-2-one	3			SL2.50ch034798952	1.14561e-09							GWAS	Tieman et al., 2017
Apocarotenoid	APO6		6-methyl-5-hepten-2-one	3			SL2.50ch034862348	5.34848e-08							GWAS	Tieman et al., 2017
Apocarotenoid	APO6		geranylacetone	3			SL2.50ch032927154	9.95152e-09		Solyc03g025540					GWAS	Tieman et al., 2017
Apocarotenoid	APO6		geranylacetone	3			SL2.50ch033142725	2.05417e-10							GWAS	Tieman et al., 2017
Apocarotenoid	APO6		geranylacetone	3			SL2.50ch033160868	3.11892e-08		Solyc03g025770					GWAS	Tieman et al., 2017
Apocarotenoid	APO6		geranylacetone	3			SL2.50ch033161686	2.67635e-12		Solyc03g025770					GWAS	Tieman et al., 2017
Apocarotenoid	APO6		geranylacetone	3			SL2.50ch033173622	1.46446e-10		Solyc03g025780					GWAS	Tieman et al., 2017
Apocarotenoid	APO6		geranylacetone	3			SL2.50ch033214294	1.20265e-09		Solyc03g025820					GWAS	Tieman et al., 2017
Apocarotenoid	APO6		geranylacetone	3			SL2.50ch033215374	7.41933e-14		Solyc03g025820					GWAS	Tieman et al., 2017
Apocarotenoid	APO6		geranylacetone	3			SL2.50ch033219409	1.11166e-09		Solyc03g025820					GWAS	Tieman et al., 2017
Apocarotenoid	APO6		geranylacetone	3			SL2.50ch033228369	4.23995e-09		Solyc03g025830					GWAS	Tieman et al., 2017
Apocarotenoid	APO6		geranylacetone	3			SL2.50ch033307331	6.92113e-09		Solyc03g025890					GWAS	Tieman et al., 2017
Apocarotenoid	APO6		geranylacetone	3			SL2.50ch033567546	4.71123e-13							GWAS	Tieman et al., 2017
Apocarotenoid	APO6		geranylacetone	3			SL2.50ch033717734	1.13197e-08		Solyc03g124110					GWAS	Tieman et al., 2017
Apocarotenoid	APO6		geranylacetone	3			SL2.50ch034024959	3.9275e-20							GWAS	Tieman et al., 2017
Apocarotenoid	APO6		geranylacetone	3			SL2.50ch034170604	2.61768e-12		Solyc03g031710					GWAS	Tieman et al., 2017
Apocarotenoid	APO6		geranylacetone	3			SL2.50ch034172801	2.03336e-08							GWAS	Tieman et al., 2017
Apocarotenoid	APO6		geranylacetone	3			SL2.50ch034308305	2.14524e-09							GWAS	Tieman et al., 2017
Apocarotenoid	APO6		geranylacetone	3			SL2.50ch034351704	5.76618e-14		Solyc03g031890					GWAS	Tieman et al., 2017
Apocarotenoid	APO6		geranylacetone	3			SL2.50ch034407686	2.54118e-10		Solyc03g031940					GWAS	Tieman et al., 2017
Apocarotenoid	APO6		6-Methyl-5-hepten-2-one	3	TG114 - TG246		SL2.50ch03:1280252..62989923							S. pennellii accession LA 716	S. lycopersicum cv. M82 X S. pennellii accession LA 716	Tieman et al., 2006
Apocarotenoid	APO6		geranylacetone	3	TG114 - TG246		SL2.50ch03:1280252..62989923							S. pennellii accession LA 716	S. lycopersicum cv. M82 X S. pennellii accession LA 716	Tieman et al., 2006
Apocarotenoid	APO7	car3.1	Carotene	3	TG152	5.77	SL2.50ch03:67513996..67514482		3.3	Solyc03g118640.2	12.8	1.55	Additive Effect	Cervil	S. lycopersicum var. cerasiforme cv. 'Cervil' X S. lycopersicum cv. 'Levovil'	Saliba-Colombani et al., 2001
BCAA	BCAA5		Leucine	3	TG479 - TG114		SL2.50ch03:44475..1280768							IL3-1	S. lycopersicum cv. M82 X S. pennellii accession LA 716	Kochevenko & Fernie, 2011
BCAA	BCAA5		Leucine	3	TG130 - TG66		SL2.50ch03:1755716..3775424							IL3-2	S. lycopersicum cv. M82 X S. pennellii accession LA 716	Kochevenko & Fernie, 2011
BCAA	BCAA5		Valine	3	TG130 - TG66		SL2.50ch03:1755716..3775424							IL3-2	S. lycopersicum cv. M82 X S. pennellii accession LA 716	Kochevenko & Fernie, 2011
BCAA	BCAA5		Isoleucine	3	TG130 - TG66		SL2.50ch03:1755716..3775424							IL3-2	S. lycopersicum cv. M82 X S. pennellii accession LA 716	Kochevenko & Fernie, 2011
BCAA	BCAA5		Butanal, 3-methyl-	3	rs483	1.67	SL2.50ch03:0466104	7.4131e-06			34.26	2.16	Ratio	R104	F6	Tikunov et al., 2020
BCAA	BCAA6		Leucine	3	TG42 - TG377		SL2.50ch03:64302947..67076337							IL3-3 , IL3-4	S. lycopersicum cv. M82 X S. pennellii accession LA 716	Kochevenko & Fernie, 2011
BCAA	BCAA6		Valine	3	TG42 - TG377		SL2.50ch03:64302947..67076337							IL3-3 , IL3-4	S. lycopersicum cv. M82 X S. pennellii accession LA 716	Kochevenko & Fernie, 2011
BCAA	BCAA6		Isoleucine	3	TG42 - TG377		SL2.50ch03:64302947..67076337							IL3-3 , IL3-4	S. lycopersicum cv. M82 X S. pennellii accession LA 716	Kochevenko & Fernie, 2011
BCAA	BCAA6		Valine	3	TG152 - TG244		SL2.50ch03:67513996..70680823							IL3-5	S. lycopersicum cv. M82 X S. pennellii accession LA 716	Kochevenko & Fernie, 2011
BCAA	BCAA6	3I	3-methylbutanal	3	TG42 - TG94		SL2.50ch03:64302947..69097393							S. pennellii accession LA 716	S. lycopersicum cv. M82 X S. pennellii accession LA 716	Tieman et al., 2006
BCAA	BCAA6	3I	2-methylbutanal	3	TG42 - TG94		SL2.50ch03:64302947..69097393							S. pennellii accession LA 716	S. lycopersicum cv. M82 X S. pennellii accession LA 716	Tieman et al., 2006
BCAA	BCAA6	3I	2-methylbutanol	3	TG42 - TG94		SL2.50ch03:64302947..69097393							S. pennellii accession LA 716	S. lycopersicum cv. M82 X S. pennellii accession LA 716	Tieman et al., 2006
BCAA	BCAA6	3I	isovaleronitrile	3	TG42 - TG94		SL2.50ch03:64302947..69097393							S. pennellii accession LA 716	S. lycopersicum cv. M82 X S. pennellii accession LA 716	Tieman et al., 2006
BCAA	BCAA6		2-Isobutylthiazole	3	rs8413-rs8402	94.61	SL2.50ch03:63446176	1.28825e-08			29.06	1.65	Ratio	R075	DP,F6	Tikunov et al., 2020
BCAA	BCAA6		Butanal, 3-methyl-	3	rs8382	107.28	SL2.50ch03:66100145	1.09648e-06			21.81	1.74	Ratio	R075	F6	Tikunov et al., 2020
BCAA	BCAA6		2- and 3-Methylbutanol	3	rs1678-rs8402	113.01	SL2.50ch03:68030017	1.58489e-05			23.34				F2,F6	Tikunov et al., 2020
BCAA	BCAA6		isobutyl acetate	3			SL2.50ch0:361746888	1.0436e-08		Solyc03g111040					GWAS	Tieman et al., 2017
BCAA	BCAA6		isobutyl acetate	3			SL2.50ch0:361746888	5.98386e-08		Solyc03g111090					GWAS	Tieman et al., 2017
BCAA	BCAA6		isobutyl acetate	3			SL2.50ch0:361746888	1.33759e-08		Solyc03g111330					GWAS	Tieman et al., 2017
BCAA	BCAA6		isobutyl acetate	3			SL2.50ch0:361746888	6.64883e-08							GWAS	Tieman et al., 2017
Lipid	LIP4		Z-3-hexen-1-ol	3			SL2.50ch039004395	7.1226e-08							GWAS	Tieman et al., 2017
Lipid	LIP4		Z-3-hexen-1-ol	3			SL2.50ch039251887	6.3674e-08							GWAS	Tieman et al., 2017
Lipid	LIP4		Z-3-hexen-1-ol	3			SL2.50ch0310789429	1.17598e-07							GWAS	Tieman et al., 2017
Lipid	LIP5		(E)−2−heptenal	3	solcap_snp_sl_62		SL2.50ch03:63841776	5.13 10−06		Solyc03g113800.2.1					GWAS	Bauchet et al., 2017
Lipid	LIP5		cis-3-Hexenal	3	TG517 - TG366		SL2.50ch03:1440138..33035466					0.25	Ratio (IL/LA4024)	LA3944	S. lycopersicum cv. E6203 (LA4024) X S. habrochaites accession LA1777	Mathieu et al., 2009
Lipid	LIP5		1-Penten-3-one	3	rs8371	114.57	SL2.50ch03:67465891	7.94328e-05			14.89	0.88	Ratio	C85	F6	Tikunov et al., 2020
Lipid	LIP5		2,4-Heptadienal, (E,E)-	3	rs8371	114.57	SL2.50ch03:67465891	3.46737e-05			16.35	0.89	Ratio	C85	F6	Tikunov et al., 2020
Lipid	LIP5		1-Pentanol	3	rs5357	58.89	SL2.50ch03:54659014	0.000144544			27.73	0.88	Ratio	C85	F6	Tikunov et al., 2020
Lipid	LIP5		Z-3-Hexenal	3	rs8795	64.58	SL2.50ch03:59454562	0.000144544							F2	Tikunov et al., 2020
Phenolic	PHEN6	pea3.1	2-Phenylethanal	3	TG152	0.77	SL2.50ch03:67513996..67514482		4.36	Solyc03g118640.2	15.1	0.46	Additive Effect	Levovil	S. lycopersicum var. cerasiforme cv. 'Cervil' X S. lycopersicum cv. 'Levovil'	Saliba-Colombani et al., 2001
Phenolic	PHEN6	3I	2-Methoxyphenol	3	TG42 - TG94		SL2.50ch03:64302947..69097393							S. pennellii accession LA 716	S. lycopersicum cv. M82 X S. pennellii accession LA 716	Tieman et al., 2006
Phenolics	PHEN6		Coumaric acid hexoside	3			SL2.50ch03:52079075	4.68E-06		Solyc03g080190.2.1					Italian Landraces	Baldina et al., 2016
Phenolics	PHEN6		Coumaric acid hexoside	3			SL2.50ch03:65365147	5.20E-07		–					Italian Landraces	Baldina et al., 2016
Phenolics	PHEN6		Coumaric acid hexoside	3			SL2.50ch03:66796966	5.68E-06		Solyc03g117760.2.1					Italian Landraces	Baldina et al., 2016
Phenolics	PHEN6		Coumaric acid hexoside	3			SL2.50ch03:66806264	5.18E-05		Solyc03g117770.2.1					Italian Landraces	Baldina et al., 2016
Phenolics	PHEN6		Coumaric acid hexoside	3			SL2.50ch03:66807096	5.18E-05		Solyc03g117780.2.1					Italian Landraces	Baldina et al., 2016
Phenolics	PHEN6		Coumaric acid hexoside	3			SL2.50ch03:70262451	6.96E-06		Solyc03g123390.2.1					Italian Landraces	Baldina et al., 2016
Phenolics	PHEN6		Coumaric acid hexoside	3			SL2.50ch03:70365262	7.32E-06		Solyc03g123530.2.1					Italian Landraces	Baldina et al., 2016
Phenolic	PHEN6		Methyl salicylate (MESA)	3	rs8798	70.59	SL2.50ch03:60906142	0.00025704							DP	Tikunov et al., 2020
Phenolic	PHEN6		Eugenol	3	rs8402	100.38	SL2.50ch03:6427572	3.71535e-05			15.91	0.58	Ratio	R104	F6	Tikunov et al., 2020
Phenolic	PHEN6		Guaiacol	3	rs8396	103.79	SL2.50ch03:65325149	3.80189e-07			23.52	0.61	Ratio	R104	F6	Tikunov et al., 2020
Amino acid			L-Glutamic acid	3	TGS827	4.42	SL2.50ch03:390000	< 0,001							GWAS	Zhao et al., 2016
Amino acid			L-Glutamic acid	3	TES56	85.69	SL2.50ch03:58680000	< 0,001							GWAS	Zhao et al., 2016
AA			Ala	3			SL2.50ch03:54696154	1.45E-05		Solyc03g093400.2.1					Italian Landraces	Baldina et al., 2016

## Sheet: Ch 4
Pathway	QGR	Original Name	Trait	Chr	Marker	Position (cM)	Position (bp)	p-value	LOD Score	Solyc ID	% Expl. Var.	Value	Type	Donor	Cross	Reference
Phenolic	PHEN7		Phenylacetaldehyde	4	K094		SL2.50ch04:5563748	1.12 10−06							GWAS	Bauchet et al., 2017
Phenolic	PHEN7		Phenylacetaldehyde	4	solcap_snp_sl_23…		SL2.50ch04:55635586	1.19 10−11		Solyc04g064490.2.1					GWAS	Bauchet et al., 2017
Phenolic	PHEN7		Phenylacetaldehyde	4	solcap_snp_sl_23…		SL2.50ch04:55635586	2.24 10−06		Solyc04g064490.2.1					GWAS	Bauchet et al., 2017
Phenolic	PHEN7		Phenylacetaldehyde	4	solcap_snp_sl_23..		SL2.50ch04:55635738	3.74 10−06		Solyc04g064490.2.1					GWAS	Bauchet et al., 2017
Phenolic	PHEN7		Phenethylalcohol	4	K097		SL2.50ch04:55640106	1.09 10−06							GWAS	Bauchet et al., 2017
Branched-chain AA			2−methyl−1−butan	4	K048		SL2.50ch04:55582166	2.11 10−07							GWAS	Bauchet et al., 2017
Apocarotenoid	APO9		B−ionone	4	IIT11673		SL2.50ch04:50723346	3.22 10−09		Solyc04g051510.1.1					GWAS	Bauchet et al., 2017
Branched-chain AA			6−methyl−5−hepten-2-one	4	solcap_snp_sl_24…		SL2.50ch04:55193219	4.65 10−06		Solyc04g058070.2.1					GWAS	Bauchet et al., 2017
Apocarotenoid	APO9	lyc4.1	Lycopene	4	TG287	0.14	SL2.50ch04:54536070..54536618		3.86	Solyc04g056560.2	11.7	265	Additive Effect	Cervil	S. lycopersicum var. cerasiforme cv. 'Cervil' X S. lycopersicum cv. 'Levovil'	Saliba-Colombani et al., 2001
Branched-chain AA			2-Methylbut-2-enal	4	TG287	1.14	SL2.50ch04:54536070..54536618		8.84	Solyc04g056560.2	27.1	0.42	Additive Effect	Cervil	S. lycopersicum var. cerasiforme cv. 'Cervil' X S. lycopersicum cv. 'Levovil'	Saliba-Colombani et al., 2001
Lipid	LIP7	hxa4.1	Hexanal	4	TG287	2.14	SL2.50ch04:54536070..54536618		4.27	Solyc04g056560.2	15.7	1.36	Additive Effect	Cervil	S. lycopersicum var. cerasiforme cv. 'Cervil' X S. lycopersicum cv. 'Levovil'	Saliba-Colombani et al., 2001
Branched-chain AA	bea4.1	BCAA9	3-Methylpentan- 1-ol	4	TG287	3.14	SL2.50ch04:54536070..54536618		25.9	Solyc04g056560.2	63.2	1	Additive Effect	Levovil	S. lycopersicum var. cerasiforme cv. 'Cervil' X S. lycopersicum cv. 'Levovil'	Saliba-Colombani et al., 2001
Lipid	LIP6	x3o4.1	Hex-3-en-1-ol	4	TG123	11	SL2.50ch04:2977178..2977629		1.17	Solyc04g009580.2	6.4	0.07	Additive Effect	Levovil	S. lycopersicum var. cerasiforme cv. 'Cervil' X S. lycopersicum cv. 'Levovil'	Saliba-Colombani et al., 2001
Branched-chain AA	meo4.1	BCAA8	2-(Methylthio)ethanol	4	TG123	9.18	SL2.50ch04:2977178..2977629		2.69	Solyc04g009580.2	14.2	0.72	Additive Effect	Cervil	S. lycopersicum var. cerasiforme cv. 'Cervil' X S. lycopersicum cv. 'Levovil'	Saliba-Colombani et al., 2001
Phenolic	PHEN7	pea4.1	2-Phenylethanal	4	TG287	4.6	SL2.50ch04:54536070..54536618		2.24	Solyc04g056560.2	17.9				S. lycopersicum var. cerasiforme cv. 'Cervil' X S. lycopersicum cv. 'Levovil'	Saliba-Colombani et al., 2001
Lipid	LIP8		Octanol	4	SSR133	30.6	SL2.50ch04:64895393..64896167	< 0,001							GWAS	Zhao et al., 2016
Phenolic	PHEN7		1-nitro-2-phenylethane	4			SL2.50ch04:55495682	4.16615e-09		Solyc04g063370					GWAS	Tieman et al., 2017
Phenolic	PHEN7		1-nitro-2-phenylethane	4			SL2.50ch04:55552684	1.4413e-08							GWAS	Tieman et al., 2017
Phenolic	PHEN7		2-phenylethanol	4			SL2.50ch04:5514237	3.9966e-09		Solyc04g015310					GWAS	Tieman et al., 2017
Phenolic	PHEN7		2-phenylethanol	4			SL2.50ch04:51780979	2.95346e-08							GWAS	Tieman et al., 2017
Phenolic	PHEN7		2-phenylethanol	4			SL2.50ch04:51935019	4.03492e-08							GWAS	Tieman et al., 2017
Phenolic	PHEN7		2-phenylethanol	4			SL2.50ch04:54842529	8.76332e-08							GWAS	Tieman et al., 2017
Branched-chain AA		BCAA9	3-methyl-1-butanol	4			SL2.50ch04:54285533	4.3342e-08							GWAS	Tieman et al., 2017
Apocarotenoid	APO9		geranylacetone	4			SL2.50ch04:60345897	6.47944e-08		Solyc04g074340					GWAS	Tieman et al., 2017
Apocarotenoid	APO9		geranylacetone	4			SL2.50ch04:60434091	5.53122e-08							GWAS	Tieman et al., 2017
Phenolic	PHEN7		phenylacetaldehyde	4			SL2.50ch04:55434192	9.21363e-08							GWAS	Tieman et al., 2017
Phenolic	PHEN7		phenylacetaldehyde	4			SL2.50ch04:55434810	1.07761e-07							GWAS	Tieman et al., 2017
Phenolic	PHEN7		phenylacetaldehyde	4			SL2.50ch04:55474197	6.24287e-08		Solyc04g063360					GWAS	Tieman et al., 2017
Phenolic	PHEN7		phenylacetaldehyde	4			SL2.50ch04:55495682	1.01704e-08		Solyc04g063370					GWAS	Tieman et al., 2017
Phenolic	PHEN7		phenylacetaldehyde	4			SL2.50ch04:55741788	9.15392e-08		Solyc04g064560					GWAS	Tieman et al., 2017
Branched-chain AA	4A	BCAA7	2-Isobutylthiazole	4	TG15 - TG370		SL2.50ch04:1686684..2860607					0.14	Ratio (IL/LA4024)	LA4000	S. lycopersicum cv. E6203 (LA4024) X S. habrochaites accession LA1777	Mathieu et al., 2009
Phenolic	PHEN7		2-Phenylethanol	4	TG370 - TG345		SL2.50ch04:2860142..63226337					0.17	Ratio (IL/LA4024)	LA3932	S. lycopersicum cv. E6203 (LA4024) X S. habrochaites accession LA1777	Mathieu et al., 2009
Branched-chain AA	4C	BCAA9	3-Methylbutanol	4	TG264 - TG345		SL2.50ch04:59732872..63226337					0.2	Ratio (IL/LA4024)	LA3932	S. lycopersicum cv. E6203 (LA4024) X S. habrochaites accession LA1777	Mathieu et al., 2009
Lipid	LIP8	4D	1-Penten-3-one	4	TG345 - TG464		SL2.50ch04:63225799..66277081					2.18	Ratio (IL/LA4024)	LA3935	S. lycopersicum cv. E6203 (LA4024) X S. habrochaites accession LA1777	Mathieu et al., 2009
Lipid	LIP8	4D	1-Penten-3-ol	4	TG345 - TG464		SL2.50ch04:63225799..66277081					1.61	Ratio (IL/LA4024)	LA3937	S. lycopersicum cv. E6203 (LA4024) X S. habrochaites accession LA1777	Mathieu et al., 2009
Lipid	LIP8	4D	1-Pentanol	4	TG345 - TG464		SL2.50ch04:63225799..66277081					1.72	Ratio (IL/LA4024)	LA3935	S. lycopersicum cv. E6203 (LA4024) X S. habrochaites accession LA1777	Mathieu et al., 2009
Lipid	LIP8	4D	Pentanal	4	TG345 - TG464		SL2.50ch04:63225799..66277081					1.75	Ratio (IL/LA4024)	LA3937	S. lycopersicum cv. E6203 (LA4024) X S. habrochaites accession LA1777	Mathieu et al., 2009
Branched-chain AA	4E	BCAA9	3-Methylbutanal	4	TG65 - TG464		SL2.50ch04:50535913..66277081					2.7	Ratio (IL/LA4024)	LA4007	S. lycopersicum cv. E6203 (LA4024) X S. habrochaites accession LA1777	Mathieu et al., 2009
Branched-chain AA	4E	BCAA9	3-Methylbutanol	4	TG65 - TG464		SL2.50ch04:50535913..66277081					3.38	Ratio (IL/LA4024)	LA4007	S. lycopersicum cv. E6203 (LA4024) X S. habrochaites accession LA1777	Mathieu et al., 2009
Branched-chain AA		BCAA7	Leucine	4	CD59 - TG123		SL2.50ch04:1350000..2977629							IL4-1, IL4-2	S. lycopersicum cv. M82 X S. pennellii accession LA 716	Kochevenko & Fernie, 2011
Branched-chain AA		BCAA7	Valine	4	CD59 - TG123		SL2.50ch04:1350000..2977629							IL4-1, IL4-2	S. lycopersicum cv. M82 X S. pennellii accession LA 716	Kochevenko & Fernie, 2011
Branched-chain AA		BCAA7	Isoleucine	4	CD59 - TG123		SL2.50ch04:1350000..2977629							IL4-1, IL4-2	S. lycopersicum cv. M82 X S. pennellii accession LA 716	Kochevenko & Fernie, 2011
Branched-chain AA		BCAA9	Leucine	4	TG22 - TG464		SL2.50ch04:65143309..66277081							IL4-4	S. lycopersicum cv. M82 X S. pennellii accession LA 716	Kochevenko & Fernie, 2011
Branched-chain AA		BCAA0	Isoleucine	4	TG22 - TG464		SL2.50ch04:65143309..66277081							IL4-4	S. lycopersicum cv. M82 X S. pennellii accession LA 716	Kochevenko & Fernie, 2011
Branched-chain AA	4I	BCAA9	3-methylbutanal	4	TG345 - TG454		SL2.50ch04:63225799..66277081							S. pennellii accession LA 716	S. lycopersicum cv. M82 X S. pennellii accession LA 716	Tieman et al., 2006
Branched-chain AA	4I	BCAA9	3-methylbutanol	4	TG345 - TG454		SL2.50ch04:63225799..66277081							S. pennellii accession LA 716	S. lycopersicum cv. M82 X S. pennellii accession LA 716	Tieman et al., 2006
Branched-chain AA	4I	BCAA9	2-methylbutanal	4	TG345 - TG454		SL2.50ch04:63225799..66277081							S. pennellii accession LA 716	S. lycopersicum cv. M82 X S. pennellii accession LA 716	Tieman et al., 2006
Branched-chain AA	4I	BCAA9	2-methylbutanol	4	TG345 - TG454		SL2.50ch04:63225799..66277081							S. pennellii accession LA 716	S. lycopersicum cv. M82 X S. pennellii accession LA 716	Tieman et al., 2006
Branched-chain AA	4I	BCAA9	isovaleronitrile	4	TG345 - TG454		SL2.50ch04:63225799..66277081							S. pennellii accession LA 716	S. lycopersicum cv. M82 X S. pennellii accession LA 716	Tieman et al., 2006
Branched-chain AA	4I	BCAA9	isoburylacetate	4	TG345 - TG454		SL2.50ch04:63225799..66277081							S. pennellii accession LA 716	S. lycopersicum cv. M82 X S. pennellii accession LA 716	Tieman et al., 2006
Lipid	LIP8	4I	pentanal	4	TG345 - TG454		SL2.50ch04:63225799..66277081							S. pennellii accession LA 716	S. lycopersicum cv. M82 X S. pennellii accession LA 716	Tieman et al., 2006
Lipid	LIP8	4I	trans-2-pentanal	4	TG345 - TG454		SL2.50ch04:63225799..66277081							S. pennellii accession LA 716	S. lycopersicum cv. M82 X S. pennellii accession LA 716	Tieman et al., 2006
Lipid	LIP8	4I	1-penten-3-one	4	TG345 - TG454		SL2.50ch04:63225799..66277081							S. pennellii accession LA 716	S. lycopersicum cv. M82 X S. pennellii accession LA 716	Tieman et al., 2006
Lipid	LIP8	4I	cis-2-penten-1-ol	4	TG345 - TG454		SL2.50ch04:63225799..66277081							S. pennellii accession LA 716	S. lycopersicum cv. M82 X S. pennellii accession LA 716	Tieman et al., 2006
AA			Aspartate	4	solcap_snp_sl_11456		SL2.50ch04:58318210	1.67e-07		Solyc04g074810.2					Core Collection from Xu et al., 2013	Sauvage et al., 2014
AA			Threonate	4	solcap_snp_sl_11456		SL2.50ch04:58318160	5.73e-06		Solyc04g074810.2					Core Collection from Xu et al., 2013	Sauvage et al., 2014
Branched-chain AA		BCAA7	2-Isobutylthiazole	4	rs95	35.93	SL2.50ch04:4711316	0.000251189			12.81	1.57	Ratio	R104	F6	Tikunov et al., 2020
Apocarotenoid	APO8		Damascenone	4	rs4381	48.4	SL2.50ch04:31775298	6.76083e-07							F2	Tikunov et al., 2020
Lipid	LIP7		1-Penten-3-ol	4	rs8115-rs6691	53.295	SL2.50ch04:51435838	6.60693e-05							F2	Tikunov et al., 2020
Lipid	LIP7		2-Pentenal, (E)-	4	rs6696	53.3	SL2.50ch04:52629635	6.16595e-05							F2	Tikunov et al., 2020
Lipid	LIP7		1-Penten-3-one	4	rs6696	53.3	SL2.50ch04:52629635	3.23594e-06							F2	Tikunov et al., 2020
Phenolic	PHEN7		1-Nitro-2-phenylethane	4	rs4160	62.28	SL2.50ch04:55667853	1.34896e-07			45.14	0.44	Ratio	C85	F2,F6	Tikunov et al., 2020
Phenolic	PHEN7		Phenylacetaldehyde	4	rs3404-rs6783	62.72	SL2.50ch04:54563815	4.7863e-07			42.875	0.43	Ratio	C85	F2,F6	Tikunov et al., 2020
Phenolic	PHEN7		2-Phenylethanol	4	rs4304-rs4054	63.48	SL2.50ch04:54563815	3.38844e-08			43	0.5	Ratio	C85	DP,F6,F2	Tikunov et al., 2020
AA			Ethanol, 2-(methylthio)-	4	rs7040	64.02	SL2.50ch04:56092513	4.36516e-09							F2	Tikunov et al., 2020
Branched-chain AA		BCAA9	1-Butanol, 2-methyl-	4	rs6777	69.76	SL2.50ch04:58882859	1.12202e-06			21.79	2.13	Ratio	R075	F6	Tikunov et al., 2020
Phenolic	PHEN7		Benzyl Alcohol	4	rs4651	88.79	SL2.50ch04:58882859	1.34896e-05							F2	Tikunov et al., 2020
Lipid	LIP8		2-Penten-1-ol, (Z)-	4	rs1000	110.2	SL2.50ch04:65229065	7.07946e-05							F2	Tikunov et al., 2020
Apocarotenoid	APO9		6-methyl-5-hepten-2-one	4	solcap_snp_sl_24		SL250ch04:55193219	4.65 10-06		Solyc04g058070.2.1					GWAS	Bauchet et al., 2017

## Sheet: Ch 5
												Effect
Pathway	QGR	Original Name	Trait	Chr	Marker	Position (cM)	Position (bp)	p-value	LOD Score	Solyc ID	% Expl. Var.	Value	Type	Donor	Cross	Reference
Apocarotenoid	APO10		Geranial	5	solcap_snp_sl_19		SL2.50ch05:1861275	3.38 10−06		Solyc05g007220.2.1					GWAS	Bauchet et al., 2017
Apocarotenoid	APO10		beta-Ionone	5	rs5951	46.53	SL2.50ch05:6379729	0.000288403							F2	Tikunov et al., 2020
Apocarotenoid	APO10		beta-Damascenone	5	rs5951-rs7559	47.475	SL2.50ch05:6379729	1.99526e-08			28.61	1.27	Ratio	R104	F2,F6	Tikunov et al., 2020
Apocarotenoid	APO10		alpha-Citral	5	rs7559	48.42	SL2.50ch056461295	0.000134896			25.8	0.76	Ratio	C85	F6	Tikunov et al., 2020
Branched-chain AA	BCAA10		Isobutyl acetate	5	CT101		SL2.50ch05:850480..62964702					3.14	Ratio (IL/LA4024)	LA3938	S. lycopersicum cv. E6203 (LA4024) X S. habrochaites accession LA1777	Mathieu et al., 2009
Branched-chain AA	BCAA10		2-Methylbutanol	5	CT101		SL2.50ch05:850480..62964702					4.6	Ratio (IL/LA4024)	LA3938	S. lycopersicum cv. E6203 (LA4024) X S. habrochaites accession LA1777	Mathieu et al., 2009
Branched-chain AA	BCAA10		Isovaleronitrile	5	CT101		SL2.50ch05:850480..62964702					525	Ratio (IL/LA4024)	LA3980	S. lycopersicum cv. E6203 (LA4024) X S. habrochaites accession LA1777	Mathieu et al., 2009
Branched-chain AA	BCAA10		2-Methylbutanal	5	CT101		SL2.50ch05:850480..62964702					3.63	Ratio (IL/LA4024)	LA3980	S. lycopersicum cv. E6203 (LA4024) X S. habrochaites accession LA1777	Mathieu et al., 2009
Branched-chain AA	BCAA10		3-Methylbutanal	5	CT101		SL2.50ch05:850480..62964702					2.31	Ratio (IL/LA4024)	LA3980	S. lycopersicum cv. E6203 (LA4024) X S. habrochaites accession LA1777	Mathieu et al., 2009
Branched-chain AA	BCAA10		2-Isobutylthiazole	5	CT101		SL2.50ch05:850480..62964702					3	Ratio (IL/LA4024)	LA3980	S. lycopersicum cv. E6203 (LA4024) X S. habrochaites accession LA1777	Mathieu et al., 2009
Branched-chain AA	BCAA10		Valine	5	TG623 - TG441		SL2.50ch05:756256..1948860							IL5-1	S. lycopersicum cv. M82 X S. pennellii accession LA 716	Kochevenko & Fernie, 2011
Branched-chain AA	BCAA10		Isoleucine	5	TG623 - TG441		SL2.50ch05:756256..1948860							IL5-1	S. lycopersicum cv. M82 X S. pennellii accession LA 716	Kochevenko & Fernie, 2011
Branched-chain AA	BCAA10		Leucine	5	TG441 - CT93		SL2.50ch05:1948402..4654404							IL5-2	S. lycopersicum cv. M82 X S. pennellii accession LA 716	Kochevenko & Fernie, 2011
Branched-chain AA	BCAA10		Valine	5	TG441 - CT93		SL2.50ch05:1948402..4654404							IL5-2	S. lycopersicum cv. M82 X S. pennellii accession LA 716	Kochevenko & Fernie, 2011
Branched-chain AA	BCAA10		Isoleucine	5	TG441 - CT93		SL2.50ch05:1948402..4654404							IL5-2	S. lycopersicum cv. M82 X S. pennellii accession LA 716	Kochevenko & Fernie, 2011
Branched-chain AA	BCAA10	5A	2-methylbutanol	5	TG623 - CT89		SL2.50ch05:756256..1112495							S. pennellii accession LA 716	S. lycopersicum cv. M82 X S. pennellii accession LA 716	Tieman et al., 2006
Branched-chain AA	BCAA10	5A	3-methylbutanal	5	TG623 - CT89		SL2.50ch05:756256..1112495							S. pennellii accession LA 716	S. lycopersicum cv. M82 X S. pennellii accession LA 716	Tieman et al., 2006
Branched-chain AA	BCAA10	5A	isovaleronitrile	5	TG623 - CT89		SL2.50ch05:756256..1112495							S. pennellii accession LA 716	S. lycopersicum cv. M82 X S. pennellii accession LA 716	Tieman et al., 2006
Lipid	LIP9		1−octen−3−one	5	solcap_snp_sl_49		SL2.50ch05:2662268	8.82 10−08		Solyc05g008290.2.1					GWAS	Bauchet et al., 2017
Lipid	LIP9	5B	cis-3-hexenal	5	TG623 - TG441		SL2.50ch05:756256..1948860							S. pennellii accession LA 716	S. lycopersicum cv. M82 X S. pennellii accession LA 716	Tieman et al., 2006
Lipid	LIP9	5D , 5E	trans-2-pentenal	5	TG96		SL2.50ch05:60162640							S. pennellii accession LA 716	S. lycopersicum cv. M82 X S. pennellii accession LA 716	Tieman et al., 2006
Lipid	LIP9	5D , 5E	1-penten-3-one	5	TG96		SL2.50ch05:60162640							S. pennellii accession LA 716	S. lycopersicum cv. M82 X S. pennellii accession LA 716	Tieman et al., 2006
Lipid	LIP9	5D , 5E	1-penten-3-ol	5	TG96		SL2.50ch05:60162640							S. pennellii accession LA 716	S. lycopersicum cv. M82 X S. pennellii accession LA 716	Tieman et al., 2006
Lipid	LIP9		MGDG, DGDG, TAGs, DAGs	5			SL2.50ch05:60837537..60841205			Solyc05g050710				S. pennellii accession LA 716	S. lycopersicum cv. M82 X S. pennellii accession LA 716	Garbowics et al., 2018
Lipid	LIP9	5D , 5E	cis-2-penten-1-ol	5	TG96		SL2.50ch05:60162640							S. pennellii accession LA 716	S. lycopersicum cv. M82 X S. pennellii accession LA 716	Tieman et al., 2006
Lipid	LIP9		2-Hexenal, (E)-	5	rs7561	49.94	SL2.50ch05:6711162	1e-05							F2	Tikunov et al., 2020
Phenolic	PHEN8		Phenethylalcohol	5	solcap_snp_sl_37		SL2.50ch05:65251615	4.97 10−11		Solyc05g053480.2.1					GWAS	Bauchet et al., 2017
Phenolic	PHEN8		guaiacol	5			SL2.50ch05:6004337	5.67322e-08							GWAS	Tieman et al., 2017
Phenolic	PHEN8		guaiacol	5			SL2.50ch05:6005027	9.51417e-08							GWAS	Tieman et al., 2017
Phenolic	PHEN8		guaiacol	5			SL2.50ch05:10162289	1.15011e-07							GWAS	Tieman et al., 2017
Phenolic	PHEN8		2-Phenylethanol	5	CT101		SL2.50ch05:850480					5.1	Ratio (IL/LA4024)	LA3980	S. lycopersicum cv. E6203 (LA4024) X S. habrochaites accession LA1777	Mathieu et al., 2009
Phenolic	PHEN8		Benzyl alcohol	5	CT101		SL2.50ch05:850480					3.62	Ratio (IL/LA4024)	LA3980	S. lycopersicum cv. E6203 (LA4024) X S. habrochaites accession LA1777	Mathieu et al., 2009
Phenolic	PHEN8	5C	phenylacetaldehyde	5	TG623 - TG96		SL2.50ch05:756256..6016703							S. pennellii accession LA 716	S. lycopersicum cv. M82 X S. pennellii accession LA 716	Tieman et al., 2006
Phenolic	PHEN8	5C	methylbenzoate	5	TG623 - TG96		SL2.50ch05:756256..6016703							S. pennellii accession LA 716	S. lycopersicum cv. M82 X S. pennellii accession LA 716	Tieman et al., 2006
AA			Ala	5			SL2.50ch05:3898119	2.71E-05		Solyc05g009700.2.1					Italian Landraces	Baldina et al., 2016
AA			Ala	5			SL2.50ch05:3947680	2.71E-05		Solyc05g009740.1.1					Italian Landraces	Baldina et al., 2016

## Sheet: Ch 6
												Effect
Pathway	QGR	Original Name	Trait	Chr	Marker	Position (cM)	Position (bp)	p-value	LOD Score	Solyc ID	% Expl. Var.	Value	Type	Donor	Cross	Reference
Lipid	LIP11		1−octen−3−ol	6	IIT8982		SL2.50ch06:35195282	1.02 10−06		Solyc06g051660.1.1					GWAS	Bauchet et al., 2017
Lipid	LIP10		1−penten−3−ol	6	solcap_snp_sl_22		SL2.50ch06:819802	7.46 10−07		Solyc06g005790.2.1					GWAS	Bauchet et al., 2017
Lipid	LIP11		1−penten−3−ol	6	solcap_snp_sl_44		SL2.50ch06:34880448	1.14 10−07		Solyc06g051460.2.1					GWAS	Bauchet et al., 2017
Lipid	LIP11		(Z)−3−hexen−1−ol	6	solcap_snp_sl_44		SL2.50ch06:34880448	3.81 10−07		Solyc06g051460.2.1					GWAS	Bauchet et al., 2017
Lipid	LIP11		(E)−2−heptenal	6	IIT11551		SL2.50ch06:33293035	2.98 10−07		Solyc06g050590.2.1					GWAS	Bauchet et al., 2017
BCAA	BCAA11		2−methylbutanal	6	IIT9245		SL2.50ch06:38032656	2.03 10−06		Solyc06g060110.2.1					GWAS	Bauchet et al., 2017
Apocarotenoid	APO11		beta-Cyclocitral	6	rs2698	2.41	SL2.50ch06:1966047	6.30957e-05							F2	Tikunov et al., 2020
Apocarotenoid	APO12	6E	β-ionone	6	TG446 - TG275		SL2.50ch06:43504523..46197566							S. pennellii accession LA 716	S. lycopersicum cv. M82 X S. pennellii accession LA 716	Tieman et al., 2006
Apocarotenoid	APO12		beta-Damascenone	6	rs8087	58.29	SL2.50ch06:45113889	4.36516e-05			26.83	0.76	Ratio	C85	F6	Tikunov et al., 2020
BCAA	BCAA11		3-(Methylthio)propanal	6	CT083	2.12	SL2.50ch06:37258865..37259188		6.65	Solyc06g054510.2	21	0.24	Additive Effect	Cervil	S. lycopersicum var. cerasiforme cv. 'Cervil' X S. lycopersicum cv. 'Levovil'	Saliba-Colombani et al., 2001
BCAA	BCAA11	ibt6.1	2-Isobutylthiazole	6	TG365	5.97	SL2.50ch06:42578234..42578692		5.71	Solyc06g068680.2	18.7	0.25	Additive Effect	Levovil	S. lycopersicum var. cerasiforme cv. 'Cervil' X S. lycopersicum cv. 'Levovil'	Saliba-Colombani et al., 2001
BCAA	BCAA11		Leucine	6	TG25 -TG446		SL2.50ch06:37324229..43504523							IL6-2, IL6-2-2	S. lycopersicum cv. M82 X S. pennellii accession LA 716	Kochevenko & Fernie, 2011
BCAA	BCAA11		Valine	6	TG25 -TG446		SL2.50ch06:37324229..43504523							IL6-2, IL6-2-2	S. lycopersicum cv. M82 X S. pennellii accession LA 716	Kochevenko & Fernie, 2011
BCAA	BCAA11		Isoleucine	6	TG25 -TG446		SL2.50ch06:37324229..43504523							IL6-2, IL6-2-2	S. lycopersicum cv. M82 X S. pennellii accession LA 716	Kochevenko & Fernie, 2011
BCAA	BCAA11		Valine	6	TG446 - TG292		SL2.50ch06:43504523..44614134							IL6-2	S. lycopersicum cv. M82 X S. pennellii accession LA 716	Kochevenko & Fernie, 2011
BCAA	BCAA11		Isoleucine	6	TG446 - TG292		SL2.50ch06:43504523..44614134							IL6-2	S. lycopersicum cv. M82 X S. pennellii accession LA 716	Kochevenko & Fernie, 2011
BCAA	BCAA11	6E	3-methylbutanal	6	TG446 - TG275		SL2.50ch06:43504523..46197566							S. pennellii accession LA 716	S. lycopersicum cv. M82 X S. pennellii accession LA 716	Tieman et al., 2006
BCAA	BCAA11	6E	3-methylbutanol	6	TG446 - TG275		SL2.50ch06:43504523..46197566							S. pennellii accession LA 716	S. lycopersicum cv. M82 X S. pennellii accession LA 716	Tieman et al., 2006
BCAA	BCAA11	6E	2-methylbutanol	6	TG446 - TG275		SL2.50ch06:43504523..46197566							S. pennellii accession LA 716	S. lycopersicum cv. M82 X S. pennellii accession LA 716	Tieman et al., 2006
BCAA	BCAA11	6E	isovaleronitrile	6	TG446 - TG275		SL2.50ch06:43504523..46197566							S. pennellii accession LA 716	S. lycopersicum cv. M82 X S. pennellii accession LA 716	Tieman et al., 2006
BCAA	BCAA11		2-Isobutylthiazole	6	rs8060	65.98	SL2.50ch06:46654789	0.000245471							DP	Tikunov et al., 2020
Lipid	LIP10		1-Pentanol	6	rs2904	0	SL2.50ch06:126298	0.000186209							F2	Tikunov et al., 2020
Lipid	LIP11		1−penten−3−one	6	solcap_snp_sl_44		SL2.50ch06:34732258	2.83 10−06		Solyc06g051390.2.1					GWAS	Bauchet et al., 2017
Lipid	LIP11	6A, 6B	1-Penten-3-ol	6	TG178 - TG352 47		SL2.50ch06:24350048..40447647					2.41	Ratio (IL/LA4024)	LA3945	S. lycopersicum cv. E6203 (LA4024) X S. habrochaites accession LA1777	Mathieu et al., 2009
Lipid	LIP11	6A, 6B	1-Penten-3-one	6	TG178 - TG352		SL2.50ch06:24350048..40447647					1.95	Ratio (IL/LA4024)	LA4009	S. lycopersicum cv. E6203 (LA4024) X S. habrochaites accession LA1777	Mathieu et al., 2009
Lipid	LIP11	6A, 6B	cis-3-Hexenal	6	TG164 - sp		SL2.50ch06:39878679..45974433					0.25	Ratio (IL/LA4024)	LA3944	S. lycopersicum cv. E6203 (LA4024) X S. habrochaites accession LA1777	Mathieu et al., 2009
Lipid	LIP11	6A, 6B	1-Penten-3-one	6	sp - TG221		SL2.50ch06:45974433..49632974					3	Ratio (IL/LA4024)	LA4008	S. lycopersicum cv. E6203 (LA4024) X S. habrochaites accession LA1777	Mathieu et al., 2009
Lipid	LIP11	6A, 6B	1-Penten-3-ol	6	sp - TG221		SL2.50ch06:45974433..49632974					2	Ratio (IL/LA4024)	LA4008	S. lycopersicum cv. E6203 (LA4024) X S. habrochaites accession LA1777	Mathieu et al., 2009
Lipid	LIP11		2-Penten-1-ol, (Z)-	6	rs4202	4.03	SL2.50ch06:22534686	3.23594e-12							F2	Tikunov et al., 2020
Lipid	LIP11		2-Pentenal, (E)-	6	rs4202	4.03	SL2.50ch06:22534686	1.07152e-14							F2	Tikunov et al., 2020
Lipid	LIP11		1-Penten-3-ol	6	rs4202	4.03	SL2.50ch06:22534686	1.20226e-15							F2	Tikunov et al., 2020
Lipid	LIP11		2,4-Hexadienal, (E,E)-	6	rs4202	4.03	SL2.50ch06:22534686	1.31826e-16							F2	Tikunov et al., 2020
Lipid	LIP11		1-Penten-3-one	6	rs4202	4.03	SL2.50ch06:22534686	5.88844e-20							F2	Tikunov et al., 2020
Lipid	LIP11		Z-3-Hexenal	6	rs8984	4.59	SL2.50ch06:32269866	4.2658e-21							F2	Tikunov et al., 2020
Lipid	LIP11		2-Hexenal, (E)-	6	rs4063	7.79	SL2.50ch06:34549703	2.04174e-05							F2	Tikunov et al., 2020
Lipid	LIP11		2,4-Heptadienal, (E,E)-	6	rs4063	7.79	SL2.50ch06:34549703	1.41254e-06							F2	Tikunov et al., 2020
Lipid	LIP11		Z-3-hexenol	6	rs419	63.37	SL2.50ch06:46201926	3.63078e-05			13.98	0.81	Ratio	C85	F6	Tikunov et al., 2020
Phenolic	PHEN9	6E	benzaldehyde	6	TG446 - TG275		SL2.50ch06:43504523..46197566							S. pennellii accession LA 716	S. lycopersicum cv. M82 X S. pennellii accession LA 716	Tieman et al., 2006
Phenolic	PHEN9		Methyl salicylate (MESA)	6	rs8984	4.59	SL2.50ch06:32269866	0.000144544			25.63	0.85	Ratio	C85	F6	Tikunov et al., 2020
Phenolic	PHEN9		Guaiacol	6	rs6813	5.34	SL2.50ch06:32767999	1.69824e-05			31.92	0.65	Ratio	C85	F6	Tikunov et al., 2020
Phenolic	PHEN9		Benzaldehyde	6	rs7939	16	SL2.50ch06:38322818	1e-07			23	0.83	Ratio	C85	F2,F6	Tikunov et al., 2020
Phenolic	PHEN9		Benzyl Alcohol	6	rs378-rs3555	15.09	SL2.50ch06:37631214	1e-08			23.4	0.76	Ratio	C85	F2,F6	Tikunov et al., 2020
Phenolic	PHEN9		Methyl salicylate (MESA)	6	rs6620	30.5	SL2.50ch06:40736756	0.000223872							DP	Tikunov et al., 2020
Phenolic	PHEN9		Eugenol	6	rs6620	30.5	SL2.50ch06:40736756	0.000158489							DP	Tikunov et al., 2020
AA			Ala	6			SL2.50ch06:37080820	4.73E-05		Solyc06g054270.2.1					Italian Landraces	Baldina et al., 2016
AA			GABA	6	solcap_snp_sl_35255		SL2.50ch06:1330594	5.53e-08		Solyc06g007310.2					Core Collection from Xu et al., 2013	Sauvage et al., 2014
AA			Proline	6	solcap_snp_sl_32499		SL2.50ch06:21807134	3.91e-07		Solyc06g035870.2					Core Collection from Xu et al., 2013	Sauvage et al., 2014

## Sheet: Ch 7
												Effect
Pathway	QGR	Original Name	Trait	Chr	Marker	Position (cM)	Position (bp)	p-value	LOD Score	Solyc ID	% Expl. Var.	Value	Type	Donor	Cross	Reference
BCAA	BCAA12		2−methylbutanal	7	solcap_snp_sl_11		SL2.50ch07:1815776	1.36 10−06		Solyc07g007030.1.1					GWAS	Bauchet et al., 2017
BCAA	BCAA12		Leucine	7	TG131-TG272		SL2.50ch07:243491..706268							IL7-4, IL7-2, IL7-3	S. lycopersicum cv. M82 X S. pennellii accession LA 716	Kochevenko & Fernie, 2011
BCAA	BCAA12		Valine	7	TG131-TG272		SL2.50ch07:243491..706268							IL7-2, IL7-1	S. lycopersicum cv. M82 X S. pennellii accession LA 716	Kochevenko & Fernie, 2011
BCAA	BCAA12		Isoleucine	7	TG131-TG272		SL2.50ch07:243491..706268							IL7-2, IL7-1	S. lycopersicum cv. M82 X S. pennellii accession LA 716	Kochevenko & Fernie, 2011
BCAA	BCAA13	7F/G	2-methylbutanol	7	TG166 - TG20		SL2.50ch07:27597240..59426762							S. pennellii accession LA 716	S. lycopersicum cv. M82 X S. pennellii accession LA 716	Tieman et al., 2006
BCAA	BCAA13	7F/G	2-methylbutanol	7	TG166 - TG20		SL2.50ch07:27597240..59426762							S. pennellii accession LA 716	S. lycopersicum cv. M82 X S. pennellii accession LA 716	Tieman et al., 2006
BCAA	BCAA13	7F/G	3-methylbutanol	7	TG166 - TG20		SL2.50ch07:27597240..59426762							S. pennellii accession LA 716	S. lycopersicum cv. M82 X S. pennellii accession LA 716	Tieman et al., 2006
BCAA	BCAA13	7F/G	isovaleronitrile	7	TG166 - TG20		SL2.50ch07:27597240..59426762							S. pennellii accession LA 716	S. lycopersicum cv. M82 X S. pennellii accession LA 716	Tieman et al., 2006
BCAA	BCAA13		Butanal, 3-methyl-	7	rs7637	41.93	SL2.50ch07:58538193	5.12861e-05			15.67	1.52	Ratio	R104	F6	Tikunov et al., 2020
BCAA	BCAA13		1-Butanol, 2-methyl-	7	rs8819-rs8814	45.18	SL2.50ch07:59110143	1.09648e-06			30.19	1.64	Ratio	R104	F6	Tikunov et al., 2020
BCAA	BCAA14	7B	3-methylbutanal	7	CD61 - TG499		SL2.50ch07:67787630..67995522							S. pennellii accession LA 716	S. lycopersicum cv. M82 X S. pennellii accession LA 716	Tieman et al., 2006
BCAA	BCAA14	7B	3-methylbutanol	7	CD61 - TG499		SL2.50ch07:67787630..67995522							S. pennellii accession LA 716	S. lycopersicum cv. M82 X S. pennellii accession LA 716	Tieman et al., 2006
BCAA	BCAA14	7B	isovaleronitrile	7	CD61 - TG499		SL2.50ch07:67787630..67995522							S. pennellii accession LA 716	S. lycopersicum cv. M82 X S. pennellii accession LA 716	Tieman et al., 2006
Lipid	LIP12		Z-3-hexen-1-ol	7			SL2.50ch07:20023294	4.47489e-09							GWAS	Tieman et al., 2017
Lipid	LIP13		1-Pentanol	7	rs7767	61.82	SL2.50ch07:61441841	0.000199526							F2	Tikunov et al., 2020
Phenolic	PHEN10		Phenylacetaldehyde	7	rs2765	7.22	SL2.50ch07:1602712	6.0256e-06							F2	Tikunov et al., 2020
Phenolic	PHEN10		2-Phenylethanol	7	rs4548	11.22	SL2.50ch07:2090741	5.12861e-05							DP	Tikunov et al., 2020
Phenolic	PHEN10		Benzaldehyde	7	rs6167	35.06	SL2.50ch07:36959267	0.000223872			23.79	1.23	Ratio	R104	F6	Tikunov et al., 2020
Phenolic	PHEN11		Benzaldehyde	7	rs2765	7.22	SL2.50ch07:1602712	0.000295121							F2	Tikunov et al., 2020
Phenolic	PHEN12	eug7.1	Eugenol	7	TG183	10.6	SL2.50ch07:60302060..60302529		3.17		11.9	0.19	Additive Effect	Levovil	S. lycopersicum var. cerasiforme cv. 'Cervil' X S. lycopersicum cv. 'Levovil'	Saliba-Colombani et al., 2001
Phenolic	PHEN12		Benzyl Alcohol	7	rs7645-rs8821	42.86	SL2.50ch07:58255532	1.44544e-05			27.09	1.62	Ratio	R104	F2,F6	Tikunov et al., 2020
Phenolic	PHEN13		Benzaldehyde	7	rs5715	86.95	SL2.50ch07:65624458	5.7544e-06							F2	Tikunov et al., 2020
AA			Glutamic Acid	7	TG216		SL2.50ch03:69373036..69373443				14			L. peruvianum (LA1708)	BCs - L. hirsutum (LA1777), L. peruvianum (LA1708), L. parviflorum (LA2133), and L. pimpinellifolium (LA1589) as the donor parent and L. esculentum E6203 (L. esculentum M82 for the L. pimpinellifolium population)	Fulton et al., 2002
AA			Glu	7			SL2.50ch07:464111	5.20E-05		Solyc10g018340.1.1					Italian Landraces	Baldina et al., 2016
AA			Pro	7			SL2.50ch07:2870461	3.30E-05		Solyc07g008160.2.1					Italian Landraces	Baldina et al., 2016
AA			Pro	7			SL2.50ch07:2883786	3.30E-05		Solyc07g008170.2.1					Italian Landraces	Baldina et al., 2016
AA			Methional	7	rs8819-rs7711	45.91	SL2.50ch07:59110143	4.12098e-07			12.99	1.40	Ratio	R104	F2,F6	Tikunov et al., 2020
Apocarotenoid			beta-Cyclocitral	7	rs7775-rs7916	66.865	SL2.50ch07:60922105	0.000113501			26.09	0.9	Ratio	C85	F6	Tikunov et al., 2020

## Sheet: Ch 8
												Effect
Pathway	QGR	Original Name	Trait	Chr	Marker	Position (cM)	Position (bp)	p-value	LOD Score	Solyc ID	% Expl. Var.	Value	Type	Donor	Cross	Reference
Phenolic	PHEN14		Benzaldehyde	8	solcap_snp_sl_69		SL2.50ch08:5597462	1.06 10−08		Solyc08g015780.2.1					GWAS	Bauchet et al., 2017
Phenolic	PHEN15		Benzaldehyde	8	solcap_snp_sl_65		SL2.50ch08:62476816	5.58 10−09		Solyc08g078720.2.1					GWAS	Bauchet et al., 2017
Phenolic	PHEN14		Phenylacetaldehyde	8	solcap_snp_sl_51		SL2.50ch08:3731291	3.42 10−07		Solyc08g014100.1.1					GWAS	Bauchet et al., 2017
Phenolic	PHEN15		Phenylacetaldehyde	8	solcap_snp_sl_48		SL2.50ch08:52827685	3.33 10−06		Solyc08g065140.1.1					GWAS	Bauchet et al., 2017
Phenolic	PHEN15		Phenethylalcohol	8	solcap_snp_sl_48		SL2.50ch08:52827685	3.65 10−09		Solyc08g065140.1.1					GWAS	Bauchet et al., 2017
Phenolic	PHEN15		Phenethylalcohol	8	solcap_snp_sl_15		SL2.50ch08:61815376	6.39 10−07		Solyc08g077920.2.1					GWAS	Bauchet et al., 2017
Phenolic	PHEN15		Phenethylalcohol	8	solcap_snp_sl_48		SL2.50ch08:52827685	3.02 10−08		Solyc08g065140.1.1					GWAS	Bauchet et al., 2017
Lipid	LIP16		(E)−2−heptenal	8	SGN−U580186_sn		SL2.50ch08:65217112	1.44 10−08		Solyc08g082400.1.1					GWAS	Bauchet et al., 2017
Apocarotenoid	APO14		Geranial	8	solcap_snp_sl_34		SL2.50ch08:63897879	4.28 10−11		Solyc08g080690.2.1					GWAS	Bauchet et al., 2017
Apocarotenoid	APO13	car,1	Carotene	8	TG045	0.83	SL2.50ch08:49275327..49275810		3.07	Solyc08g061650.2	10.7	1.44	Additive Effect	Cervil	S. lycopersicum var. cerasiforme cv. 'Cervil' X S. lycopersicum cv. 'Levovil'	Saliba-Colombani et al., 2001
Lipid	LIP15	x3o8.1	Hex-3-en-1-ol	8	TG045	2.83	SL2.50ch08:49275327..49275810		3.4	Solyc08g061650.2	12.2	0.09	Additive Effect	Levovil	S. lycopersicum var. cerasiforme cv. 'Cervil' X S. lycopersicum cv. 'Levovil'	Saliba-Colombani et al., 2001
AA			2-(Methylthio)ethanol	8	TG045	2.83	SL2.50ch08:49275327..49275810		15.98	Solyc08g061650.2	48.8	1.61	Additive Effect	Cervil	S. lycopersicum var. cerasiforme cv. 'Cervil' X S. lycopersicum cv. 'Levovil'	Saliba-Colombani et al., 2001
AA			3-(Methylthio)propanal	8	TG045	7.83	SL2.50ch08:49275327..49275810		3.01	Solyc08g061650.2	12.2	0.18	Additive Effect	Cervil	S. lycopersicum var. cerasiforme cv. 'Cervil' X S. lycopersicum cv. 'Levovil'	Saliba-Colombani et al., 2001
Phenolic	PHEN15	pea8.1	2-Phenylethanal	8	TG045	6.83	SL2.50ch08:49275327..49275810		15.38	Solyc08g061650.2	56.4	1.04	Additive Effect	Cervil	S. lycopersicum var. cerasiforme cv. 'Cervil' X S. lycopersicum cv. 'Levovil'	Saliba-Colombani et al., 2001
Lipid	LIP16		Octadecanoic acid	8	TES786	99.13	SL2.50ch08:61560000	< 0,001							GWAS	Zhao et al., 2016
BCAA	BCAA15		Isobutyl acetate	8			SL2.50ch08:219939	1.03862e-07							GWAS	Tieman et al., 2017
Phenolic	PHEN15	malodorous	2-phenylethanol	8	CT77 - TG624		SL2.50ch08:55068669..58682886							IL8-1 and IL8-2	S. lycopersicum cv. M82 X S. pennellii accession LA 716	Tamdor et al., 2002
Phenolic	PHEN15	malodorous	phenylacetaldehyde	8	CT77 - TG624		SL2.50ch08:55068669..58682886							IL8-1 and IL8-2	S. lycopersicum cv. M82 X S. pennellii accession LA 716	Tamdor et al., 2002
BCAA	BCAA15		Valine	8	TG176 - TG117		SL2.50ch08:1912241..4548489							IL8-1, IL8-1-1	S. lycopersicum cv. M82 X S. pennellii accession LA 716	Kochevenko & Fernie, 2011
BCAA	BCAA15		Isoleucine	8	TG176 - TG117		SL2.50ch08:1912241..4548489							IL8-1, IL8-1-1	S. lycopersicum cv. M82 X S. pennellii accession LA 716	Kochevenko & Fernie, 2011
BCAA	BCAA15		Valine	8	TG117 - TG349		SL2.50ch08:4547966..56793535							IL8-1, IL8-1-1, IL8-2-1	S. lycopersicum cv. M82 X S. pennellii accession LA 716	Kochevenko & Fernie, 2011
BCAA	BCAA16		Leucine	8	TG160 - CT68		SL2.50ch08:65012300..65758528							IL8-3, IL8-3-1	S. lycopersicum cv. M82 X S. pennellii accession LA 716	Kochevenko & Fernie, 2011
Lipid	LIP14	8A	trans-2-pentanal	8	TG176 - TG117		SL2.50ch08:1912241..4548489							S. pennellii accession LA 716	S. lycopersicum cv. M82 X S. pennellii accession LA 716	Tieman et al., 2006
Lipid	LIP14	8A	1-penten-3-one	8	TG176 - TG117		SL2.50ch08:1912241..4548489							S. pennellii accession LA 716	S. lycopersicum cv. M82 X S. pennellii accession LA 716	Tieman et al., 2006
Phenolic	PHEN15	8D	phenylacetaldehyde	8	TG41 - TG510		SL2.50ch08:55737311..62201465							S. pennellii accession LA 716	S. lycopersicum cv. M82 X S. pennellii accession LA 716	Tieman et al., 2006
Phenolic	PHEN15	8D	2-phenylethanol	8	TG41 - TG510		SL2.50ch08:55737311..62201465							S. pennellii accession LA 716	S. lycopersicum cv. M82 X S. pennellii accession LA 716	Tieman et al., 2006
Phenolic	PHEN15		Naringin	8			SL2.50ch08:63328385	6.35E-06		Solyc08g079900.1.1					Italian Landraces	Baldina et al., 2016
AA			Tyramine	8	solcap_snp_sl_14531		SL2.50ch08:2587919	1.12e-05		Solyc08g008120.2					Core Collection from Xu et al., 2013	Sauvage et al., 2014
AA			Tyramine	8	solcap_snp_sl_64706		SL2.50ch08:57571484	1.18e-07		Solyc08g076390.2					Core Collection from Xu et al., 2013	Sauvage et al., 2014
Phenolic	PHEN14		Benzyl Alcohol	8	rs8013	8.23	SL2.50ch08:749673	4.57088e-05			31.35	1.55	Ratio	R104	F6	Tikunov et al., 2020
Apocarotenoid	APO14		alpha-Citral	8	rs8636	81.74	SL2.50ch08:63054358	0.000194984							F2	Tikunov et al., 2020

## Sheet: Ch 9
														Effect
Pathway	QGR	Original Name	Trait	Chr	Marker	Position (cM)	QGR	Original Name	Position (bp)	p-value	LOD Score	Solyc ID	% Expl. Var.	Value	Type	Donor	Cross	Reference
Apocarotenoid	APO15		6-methyl-5-hepten-2-one	9			APO15		SL2.50ch09:66583920	2.29011e-09							GWAS	Tieman et al., 2017
Apocarotenoid	APO15		6-methyl-5-hepten-2-one	9			APO15		SL2.50ch09:66625289	2.87178e-08							GWAS	Tieman et al., 2017
Apocarotenoid	APO15		geranylacetone	9			APO15		SL2.50ch09:66583920	2.78947e-09							GWAS	Tieman et al., 2017
Apocarotenoid	APO15		geranylacetone	9			APO15		SL2.50ch09:66625289	5.34985e-08							GWAS	Tieman et al., 2017
Apocarotenoid	APO15			9			APO15		SL2.50ch9:65826851					0.034		K09	S. lycopersicum cv. K03 X S. lycopersicum cv. K09	Kimbara et al., 2018
BCAA	BCAA17		Butanal, 3-methyl-	9	rs2859	43.27	BCAA17		SL2.50ch09:4107426	9.33254e-05							F2	Tikunov et al., 2020
BCAA	BCAA18	bea9.1	2-Methylbut-2-enal	9	TG348	3.97	BCAA18	bea9.1	SL2.50ch09:67299441..67299890		3.33	Solyc09g075640.2	13.6	0.27	Additive Effect	Cervil	S. lycopersicum var. cerasiforme cv. 'Cervil' X S. lycopersicum cv. 'Levovil'	Saliba-Colombani et al., 2001
BCAA	BCAA18	9D	Leucine	9	TG248 - TG421		BCAA18	9D	SL2.50ch09:67699149..69685999								S. lycopersicum cv. M82 X S. pennellii accession LA 716	Kochevenko & Fernie, 2011
BCAA	BCAA18	9D	3-methylbutanal	9	TG421 - TG328		BCAA18	9D	SL2.50ch09:69685329..71362039							S. pennellii accession LA 716	S. lycopersicum cv. M82 X S. pennellii accession LA 716	Tieman et al., 2006
BCAA	BCAA18	9D	3-methylbutanol	9	TG421 - TG328		BCAA18	9D	SL2.50ch09:69685329..71362039							S. pennellii accession LA 716	S. lycopersicum cv. M82 X S. pennellii accession LA 716	Tieman et al., 2006
BCAA	BCAA18	9D	2-methylbutanol	9	TG421 - TG328		BCAA18	9D	SL2.50ch09:69685329..71362039							S. pennellii accession LA 716	S. lycopersicum cv. M82 X S. pennellii accession LA 716	Tieman et al., 2006
BCAA	BCAA18	9D	isovaleronitrile	9	TG421 - TG328		BCAA18	9D	SL2.50ch09:69685329..71362039							S. pennellii accession LA 716	S. lycopersicum cv. M82 X S. pennellii accession LA 716	Tieman et al., 2006
BCAA	BCAA18	9D	isobutyl acetate	9	TG421 - TG328		BCAA18	9D	SL2.50ch09:69685329..71362039							S. pennellii accession LA 716	S. lycopersicum cv. M82 X S. pennellii accession LA 716	Tieman et al., 2006
BCAA	BCAA18		2-Isobutylthiazole	9	rs2843	106.96	BCAA18		SL2.50ch09:71200951	5.88844e-05							DP	Tikunov et al., 2020
Lipid	LIP17	9D	1-penten-3-one	9	TG10 -TG101		LIP17	9D	SL2.50ch09:2888351..54814338							S. pennellii accession LA 716	S. lycopersicum cv. M82 X S. pennellii accession LA 716	Tieman et al., 2006
Lipid	LIP17	9D	cis-3-hexenal	9	TG10 -TG101		LIP17	9D	SL2.50ch09:2888351..54814338							S. pennellii accession LA 716	S. lycopersicum cv. M82 X S. pennellii accession LA 716	Tieman et al., 2006
Lipid	LIP17	9D	1-penten-3-one	9	TG10 -TG101		LIP17	9D	SL2.50ch09:2888351..54814338							S. pennellii accession LA 716	S. lycopersicum cv. M82 X S. pennellii accession LA 716	Tieman et al., 2006
Lipid	LIP17	9D	cis-3-hexenal	9	TG10 -TG101		LIP17	9D	SL2.50ch09:2888351..54814338							S. pennellii accession LA 716	S. lycopersicum cv. M82 X S. pennellii accession LA 716	Tieman et al., 2006
Lipid	LIP17	9D	trans-2-hexenal	9	TG10 -TG101		LIP17	9D	SL2.50ch09:2888351..54814338							S. pennellii accession LA 716	S. lycopersicum cv. M82 X S. pennellii accession LA 716	Tieman et al., 2006
Lipid	LIP17		1-Pentanol	9	rs6349	22.54	LIP17		SL2.50ch09:2411308	5.12861e-05							F2	Tikunov et al., 2020
Lipid	LIP18		(E)−2−heptenal	9	IIT13146		LIP18		SL2.50ch09:70575501	2.29 10−08		Solyc09g091280.2.1					GWAS	Bauchet et al., 2017
Lipid	LIP18		Heptanal	9	IIT13162		LIP18		SL2.50ch09:7140574	1.45 10−06		Solyc09g092270.2.1					GWAS	Bauchet et al., 2017
Lipid	LIP18		E-2-pentenal	9			LIP18		SL2.50ch09:70173370	6.15103e-09							GWAS	Tieman et al., 2017
Phenolic	PHEN16		2-phenylethanol	9			PHEN16		SL2.50ch09:4390581	3.06219e-08		Solyc09g011060					GWAS	Tieman et al., 2017
Phenolic	PHEN16		2-phenylethanol	9			PHEN16		SL2.50ch09:4468421	6.49562e-10							GWAS	Tieman et al., 2017
Phenolic	PHEN16		2-phenylethanol	9			PHEN16		SL2.50ch09:4562919	8.69112e-09		Solyc09g011230					GWAS	Tieman et al., 2017
Phenolic	PHEN16		2-phenylethanol	9			PHEN16		SL2.50ch09:4655823	1.27982e-10		Solyc09g011310					GWAS	Tieman et al., 2017
Phenolic	PHEN16		Phenylacetaldehyde	9	rs6340	30.8	PHEN16		SL2.50ch09:3059575	3.80189e-05							F2	Tikunov et al., 2020
Phenolic	PHEN17		Guaiacol	9	IIT13120		PHEN17		SL2.50ch09:69446999	2.50 10−08		Solyc09g089690.2.1					GWAS	Bauchet et al., 2017
Phenolic	PHEN17		Guaiacol	9	IIT13120		PHEN17		SL2.50ch09:69446999	6.29 10−10		Solyc09g089690.2.1					GWAS	Bauchet et al., 2017
Phenolic	PHEN17		Guaiacol	9	IIT13120		PHEN17		SL2.50ch09:69446999	1.32 10−07		Solyc09g089690.2.1					GWAS	Bauchet et al., 2017
Phenolic	PHEN17		Guaiacol	9	IIT13125		PHEN17		SL2.50ch09:6970445	2.59 10−07		Solyc09g090160.2.1					GWAS	Bauchet et al., 2017
Phenolic	PHEN17		Guaiacol	9	IIT13119		PHEN17		SL2.50ch09:69446236	2.85 10−07		Solyc09g089690.2.1					GWAS	Bauchet et al., 2017
Phenolic	PHEN17		Methyl salicylate	9	IIT13118		PHEN17		SL2.50ch09:69445448	3.24 10−08		Solyc09g089690.2.1					GWAS	Bauchet et al., 2017
Phenolic	PHEN17		Methyl salicylate	9	IIT13120		PHEN17		SL2.50ch09:69446999	6.72 10−10		Solyc09g089690.2.1					GWAS	Bauchet et al., 2017
Phenolic	PHEN17		Methyl salicylate	9	IIT13118		PHEN17		SL2.50ch09:69445448	1.09 10−07		Solyc09g089690.2.1					GWAS	Bauchet et al., 2017
Phenolic	PHEN17		Methyl salicylate	9	IIT13125		PHEN17		SL2.50ch09:6970445	2.61 10−07		Solyc09g090160.2.1					GWAS	Bauchet et al., 2017
Phenolic	PHEN17		Methyl salicylate	9	IIT13120		PHEN17		SL2.50ch09:69446999	2.66 10−07		Solyc09g089690.2.1					GWAS	Bauchet et al., 2017
Phenolic	PHEN17		Methyl salicylate	9	solcap_snp_sl_69		PHEN17		SL2.50ch09:69552397	6.58 10−07		Solyc09g089940.1.1					GWAS	Bauchet et al., 2017
Phenolic	PHEN17		Methyl salicylate	9	IIT13119		PHEN17		SL2.50ch09:69446236	1.80 10−06		Solyc09g089690.2.1					GWAS	Bauchet et al., 2017
Phenolic	PHEN17		Methyl salicylate	9	IIT13122		PHEN17		SL2.50ch09:69612394	3.78 10−06		Solyc09g090060.2.1					GWAS	Bauchet et al., 2017
Phenolic	PHEN17	myp9.1	Orthomethoxyphenol	9	TG348	12.97	PHEN17	myp9.1	SL2.50ch09:67299441..67299890		47.95	Solyc09g075640.2	87.4	1.18	Additive Effect	Levovil	S. lycopersicum var. cerasiforme cv. 'Cervil' X S. lycopersicum cv. 'Levovil'	Saliba-Colombani et al., 2001
Phenolic	PHEN17	eug9.1	Eugenol	9	TG348	14.97	PHEN17	eug9.1	SL2.50ch09:67299441..67299890		4.62	Solyc09g075640.2	22.9	0.39	Additive Effect	Levovil	S. lycopersicum var. cerasiforme cv. 'Cervil' X S. lycopersicum cv. 'Levovil'	Saliba-Colombani et al., 2001
Phenolic	PHEN17		guaiacol	9			PHEN17		SL2.50ch09:65930132	2.21968e-08							GWAS	Tieman et al., 2017
Phenolic	PHEN17		guaiacol	9			PHEN17		SL2.50ch09:69082273	2.80535e-08		Solyc09g083420					GWAS	Tieman et al., 2017
Phenolic	PHEN17		guaiacol	9			PHEN17		SL2.50ch09:69208441	7.07556e-14							GWAS	Tieman et al., 2017
Phenolic	PHEN17		guaiacol	9			PHEN17		SL2.50ch09:69239236	9.73005e-12		Solyc09g089540					GWAS	Tieman et al., 2017
Phenolic	PHEN17		guaiacol	9			PHEN17		SL2.50ch09:69239273	1.80149e-10		Solyc09g089540					GWAS	Tieman et al., 2017
Phenolic	PHEN17		guaiacol	9			PHEN17		SL2.50ch09:69242772	1.72311e-11							GWAS	Tieman et al., 2017
Phenolic	PHEN17		guaiacol	9			PHEN17		SL2.50ch09:69261307	3.96477e-11		Solyc09g089560					GWAS	Tieman et al., 2017
Phenolic	PHEN17		guaiacol	9			PHEN17		SL2.50ch09:69295304	1.17394e-14							GWAS	Tieman et al., 2017
Phenolic	PHEN17		guaiacol	9			PHEN17		SL2.50ch09:69296937	2.54328e-20							GWAS	Tieman et al., 2017
Phenolic	PHEN17		guaiacol	9			PHEN17		SL2.50ch09:69299940	1.14971e-15		Solyc09g089580					GWAS	Tieman et al., 2017
Phenolic	PHEN17		guaiacol	9			PHEN17		SL2.50ch09:69302912	2.00793e-08							GWAS	Tieman et al., 2017
Phenolic	PHEN17		guaiacol	9			PHEN17		SL2.50ch09:69353332	6.07554e-10							GWAS	Tieman et al., 2017
Phenolic	PHEN17		methylsalicylate	9			PHEN17		SL2.50ch09:69197878	2.89642e-09							GWAS	Tieman et al., 2017
Phenolic	PHEN17		methylsalicylate	9			PHEN17		SL2.50ch09:69208441	5.53574e-11							GWAS	Tieman et al., 2017
Phenolic	PHEN17		methylsalicylate	9			PHEN17		SL2.50ch09:69239236	7.53354e-10		Solyc09g089540					GWAS	Tieman et al., 2017
Phenolic	PHEN17		methylsalicylate	9			PHEN17		SL2.50ch09:69239273	4.90721e-09		Solyc09g089540					GWAS	Tieman et al., 2017
Phenolic	PHEN17		methylsalicylate	9			PHEN17		SL2.50ch09:69242772	9.85052e-11							GWAS	Tieman et al., 2017
Phenolic	PHEN17		methylsalicylate	9			PHEN17		SL2.50ch09:69254585	2.13403e-08		Solyc09g089550					GWAS	Tieman et al., 2017
Phenolic	PHEN17		methylsalicylate	9			PHEN17		SL2.50ch09:69293875	1.58607e-16							GWAS	Tieman et al., 2017
Phenolic	PHEN17		methylsalicylate	9			PHEN17		SL2.50ch09:69295304	4.96857e-12							GWAS	Tieman et al., 2017
Phenolic	PHEN17		methylsalicylate	9			PHEN17		SL2.50ch09:69299940	9.33966e-16		Solyc09g089580					GWAS	Tieman et al., 2017
Phenolic	PHEN17		methylsalicylate	9			PHEN17		SL2.50ch09:69302912	5.58617e-08							GWAS	Tieman et al., 2017
Phenolic	PHEN17		Eugenol	9	NSGT1	86	PHEN17		SL2.50ch09:64654676	1e-15			33	4.12	Ratio	R104	DP,F2,F6	Tikunov et al., 2020
Phenolic	PHEN17		Guaiacol	9	NSGT1	86	PHEN17		SL2.50ch09:64654676	1e-15			48.8	4.87	Ratio	R104	DP,F2,F6	Tikunov et al., 2020
Phenolic	PHEN17		Methyl salicylate (MESA)	9	NSGT1	86	PHEN17		SL2.50ch09:64654676	1e-15			62.2	5.80	Ratio	R104	DP,F2,F6	Tikunov et al., 2020
AA			3-(Methylthio)propanal	9	TG348	1			SL2.50ch09:67299441..67299890		3.2	Solyc09g075640.2	11	0.17	Additive Effect	Cervil	S. lycopersicum var. cerasiforme cv. 'Cervil' X S. lycopersicum cv. 'Levovil'	Saliba-Colombani et al., 2001

## Sheet: Ch 10
												Effect
Pathway	QGR	Original Name	Trait	Chr	Marker	Position (cM)	Position (bp)	p-value	LOD Score	Solyc ID	% Expl. Var.	Value	Type	Donor	Cross	Reference
AA			GABA	10	solcap_snp_sl_24		SL2.50ch10:61164437	2.78 10−06							GWAS	Bauchet et al., 2017
Apocarotenoid	APO16		B−ionone	10	IIT7777		SL2.50ch10:42490475	5.59 10−08							GWAS	Bauchet et al., 2017
Apocarotenoid	APO17		geranylacetone	10			SL2.50ch10:63081709	1.72035e-08							GWAS	Tieman et al., 2017
Phenolic	PHEN18	10A, 10C	Benzaldehyde	10	TG408 - TG233		SL2.50ch10:59896094..65357482					3.91	Ratio (IL/LA4024)	LA3965	S. lycopersicum cv. E6203 (LA4024) X S. habrochaites accession LA1777	Mathieu et al., 2009
Phenolic	PHEN18	10A, 10C	Benzyl alcohol	10	TG408 - TG233		SL2.50ch10:59896094..65357482					6.3	Ratio (IL/LA4024)	LA3965	S. lycopersicum cv. E6203 (LA4024) X S. habrochaites accession LA1777	Mathieu et al., 2009
BCAA	BCAA20	10B	Isovaleronitrile	10	TG408 - TG233		SL2.50ch10:59896094..65357482					3.96	Ratio (IL/LA4024)	LA3965	S. lycopersicum cv. E6203 (LA4024) X S. habrochaites accession LA1777	Mathieu et al., 2009
AA			Methional	10	TG408 - TG233		SL2.50ch10:59896094..65357482					2.92	Ratio (IL/LA4024)	LA3965	S. lycopersicum cv. E6203 (LA4024) X S. habrochaites accession LA1777	Mathieu et al., 2009
Phenolic	PHEN18	10A, 10C	1-Nitro-2-phenylethane	10	TG241 - TG233		SL2.50ch10:59896094..65357482								S. lycopersicum cv. E6203 (LA4024) X S. habrochaites accession LA1777	Mathieu et al., 2009
BCAA	BCAA19		Leucine	10	TG52 - TG43		SL2.50ch10:32635561..51577053							IL10-1	S. lycopersicum cv. M82 X S. pennellii accession LA 716	Kochevenko & Fernie, 2011
BCAA	BCAA19		Valine	10	TG52 - TG43		SL2.50ch10:32635561..51577053							IL10-1	S. lycopersicum cv. M82 X S. pennellii accession LA 716	Kochevenko & Fernie, 2011
BCAA	BCAA19		Isoleucine	10	TG52 - TG43		SL2.50ch10:32635561..51577053							IL10-1	S. lycopersicum cv. M82 X S. pennellii accession LA 716	Kochevenko & Fernie, 2011
AA			Ala	10			SL2.50ch10:4260136	8.55E-06		Solyc10g011960.1.1					Italian Landraces	Baldina et al., 2016
AA			Glu	10			SL2.50ch10:6769606	5.20E-05		Solyc10g018140.1.1					Italian Landraces	Baldina et al., 2016
AA			Glu	10			SL2.50ch10:58003053	5.20E-05		Solyc10g074470.1.1					Italian Landraces	Baldina et al., 2016
AA			Glu	10			SL2.50ch10:58307818	5.20E-05		Solyc10g074700.1.1					Italian Landraces	Baldina et al., 2016
Lipid			TAGs, DAGs, phospholipids				SL2.50ch10:58785030..58785692			Solyc10g075070				S. pennellii accession LA 716	S. lycopersicum cv. M82 X S. pennellii accession LA 716	Garbowics et al., 2018
Lipid	LIP19		1-Hexanol	10	rs5569	21.4	SL2.50ch10:4408671	1.04713e-06							F2	Tikunov et al., 2020
Apocarotenoid	APO17		beta-Ionone	10	rs5544	35.17	SL2.50ch10:60152980	0.000104713			23.69	1.29	Ratio	C85	F2,F6	Tikunov et al., 2020
Apocarotenoid	APO17		Geranylacetone	10	rs5544	35.17	SL2.50ch10:60152980	7.94328e-05			20.065	0.73	Ratio	C85	F6	Tikunov et al., 2020

[truncated: 2 more sheets: Ch 11, Ch 12]
